# Supplementary material for: Endometrial DNA methylation signatures during the time of breeding in relation to the pregnancy outcome in postpartum dairy cows fed a control diet or supplemented with rumen-protected methionine
Source: Front Genet. 2024 Jan 24;14:1267053. doi: 10.3389/fgene.2023.1267053 (PMC10847534; doi:10.3389/fgene.2023.1267053)
Supplement: Supplementary file 2 [file Table1.XLSX]

## Sheet:  Table S1
Table S1 Differentially methylated CpG sites between CON_P and CON_noP and overlapped to the CpG islands
Methylation position	Methylation differences (%)	FDR	CpG islands name
Chr20:70406013-70406013	-11.5966	0.0125886	oe = 2.14
Chr21:68440570-68440570	19.6301	0.0151206	oe = 1.30
Chr21:68440599-68440599	21.3925	0.00100373	oe = 1.30
Chr21:68440612-68440612	18.4658	0.000518947	oe = 1.30
Chr21:68440629-68440629	17.8298	0.0152037	oe = 1.30
Chr21:68440636-68440636	24.106	1.22626e-06	oe = 1.30
ChrX:51381372-51381372	21.2282	0.0101249	oe = 1.26
Chr12:84508085-84508085	13.349	9.42921e-06	oe = 1.21
ChrX:121274642-121274642	10.2354	0.001557	oe = 1.18
ChrX:121274768-121274768	-27.5322	1.39282e-13	oe = 1.18
ChrX:121281500-121281500	-12.3711	0.0135215	oe = 1.18
ChrX:121281667-121281667	7.21537	2.20426e-05	oe = 1.18
Chr2:121571599-121571599	3.56716	6.59204e-07	oe = 1.13
Chr2:121571616-121571616	2.94854	2.76258e-06	oe = 1.13
Chr2:121571627-121571627	2.86636	4.19327e-13	oe = 1.13
Chr2:121571657-121571657	2.23362	3.04991e-06	oe = 1.13
Chr2:121571661-121571661	4.55958	9.92406e-11	oe = 1.13
Chr2:121571675-121571675	3.43955	3.9952e-10	oe = 1.13
Chr2:121571679-121571679	5.56131	1.84573e-20	oe = 1.13
Chr2:121571691-121571691	2.18501	0.000779962	oe = 1.13
Chr2:121571698-121571698	4.87532	7.78939e-08	oe = 1.13
Chr2:121572423-121572423	3.55809	4.9803e-07	oe = 1.13
Chr2:121572424-121572424	4.69877	8.00786e-16	oe = 1.13
Chr2:121572427-121572427	2.05602	0.0383221	oe = 1.13
Chr2:121572428-121572428	2.56164	7.55999e-05	oe = 1.13
Chr2:121572435-121572435	3.37804	2.93257e-08	oe = 1.13
Chr2:121572436-121572436	4.0122	1.41719e-14	oe = 1.13
Chr2:121572449-121572449	5.12836	2.08696e-15	oe = 1.13
Chr2:121574380-121574380	8.00535	1.48205e-18	oe = 1.13
Chr2:121574383-121574383	6.55326	9.27065e-22	oe = 1.13
Chr2:121574384-121574384	5.87522	2.52779e-19	oe = 1.13
Chr2:121574388-121574388	8.27424	1.40639e-30	oe = 1.13
Chr2:121574389-121574389	9.37867	2.44497e-34	oe = 1.13
Chr2:121574396-121574396	6.04578	9.56215e-22	oe = 1.13
Chr2:121574397-121574397	6.39567	8.68586e-27	oe = 1.13
Chr2:121574401-121574401	8.22516	6.73617e-29	oe = 1.13
Chr2:121574402-121574402	8.65337	2.05022e-37	oe = 1.13
Chr2:121574409-121574409	7.59548	0.0150485	oe = 1.13
Chr2:121574410-121574410	8.7014	6.61102e-24	oe = 1.13
Chr2:121574425-121574425	7.988	0.0324619	oe = 1.13
Chr2:121574426-121574426	2.94889	2.16642e-09	oe = 1.13
Chr2:121574428-121574428	5.56166	1.86772e-18	oe = 1.13
Chr2:121574439-121574439	4.96561	7.49977e-20	oe = 1.13
Chr2:121574441-121574441	9.93842	0.0107481	oe = 1.13
Chr2:121574442-121574442	6.34083	5.82875e-23	oe = 1.13
Chr2:121574444-121574444	6.63613	0.00444241	oe = 1.13
Chr2:121574445-121574445	2.82567	1.07403e-08	oe = 1.13
Chr2:121574448-121574448	7.10618	0.0249968	oe = 1.13
Chr2:121574449-121574449	4.19551	2.10849e-17	oe = 1.13
Chr2:121574451-121574451	2.88955	1.28398e-10	oe = 1.13
Chr2:121574474-121574474	2.64479	8.195e-08	oe = 1.13
Chr2:121574477-121574477	6.91412	0	oe = 1.13
Chr2:121574478-121574478	4.89687	2.54422e-15	oe = 1.13
Chr2:121574498-121574498	7.47035	0	oe = 1.13
Chr2:121574499-121574499	1.59025	0.0207726	oe = 1.13
Chr2:121574500-121574500	5.47337	0	oe = 1.13
Chr2:121574502-121574502	6.4102	0	oe = 1.13
Chr2:121574503-121574503	1.91577	0.00035553	oe = 1.13
Chr2:121574504-121574504	10.0859	0	oe = 1.13
Chr2:121574505-121574505	3.95718	1.84922e-05	oe = 1.13
Chr2:121574508-121574508	7.40961	0	oe = 1.13
Chr2:121574509-121574509	2.01155	0.0422271	oe = 1.13
Chr2:121574510-121574510	6.0368	0	oe = 1.13
Chr2:121574511-121574511	2.08787	0.0113293	oe = 1.13
Chr2:121574514-121574514	7.01122	0	oe = 1.13
Chr2:121574515-121574515	2.64459	0.036002	oe = 1.13
Chr2:121574520-121574520	8.37345	0	oe = 1.13
Chr2:121574521-121574521	4.09336	1.9598e-09	oe = 1.13
Chr2:121574523-121574523	6.65104	0	oe = 1.13
Chr2:121574524-121574524	2.61085	0.00183961	oe = 1.13
Chr2:121574530-121574530	6.85741	0	oe = 1.13
Chr2:121574532-121574532	5.42252	0	oe = 1.13
Chr2:121574534-121574534	5.88118	0	oe = 1.13
Chr2:121574843-121574843	9.83216	0.0124244	oe = 1.13
Chr2:121575862-121575862	15.4759	0.0257854	oe = 1.13
Chr2:121575869-121575869	5.09014	1.55729e-05	oe = 1.13
Chr2:121575873-121575873	5.77063	2.70669e-11	oe = 1.13
Chr2:121575874-121575874	7.65866	5.72256e-30	oe = 1.13
Chr2:121575880-121575880	4.62224	1.10576e-09	oe = 1.13
Chr2:121575881-121575881	5.72641	8.7364e-25	oe = 1.13
Chr2:121575889-121575889	5.23379	1.6082e-12	oe = 1.13
Chr2:121575890-121575890	6.81376	1.9326e-30	oe = 1.13
Chr2:121575900-121575900	6.08114	8.55459e-17	oe = 1.13
Chr2:121575901-121575901	7.40095	6.5943e-36	oe = 1.13
Chr2:121575907-121575907	2.74632	9.20039e-05	oe = 1.13
Chr2:121575908-121575908	2.801	2.77557e-09	oe = 1.13
Chr2:121575915-121575915	3.78976	2.57301e-08	oe = 1.13
Chr2:121575916-121575916	2.47724	3.92087e-07	oe = 1.13
Chr2:121575924-121575924	3.61924	4.71727e-08	oe = 1.13
Chr27:6217254-6217254	7.05161	5.97376e-17	oe = 1.12
Chr27:6217260-6217260	5.68754	2.27791e-25	oe = 1.12
Chr27:6217271-6217271	3.98197	0.000231879	oe = 1.12
Chr27:6217274-6217274	3.89169	2.87351e-09	oe = 1.12
Chr27:6217278-6217278	4.1946	2.50864e-10	oe = 1.12
Chr27:6217284-6217284	4.91453	5.82804e-09	oe = 1.12
Chr27:6217292-6217292	3.48248	6.52662e-09	oe = 1.12
Chr27:6217299-6217299	3.97772	6.79232e-10	oe = 1.12
Chr27:6217301-6217301	3.49318	5.59027e-06	oe = 1.12
Chr27:6217315-6217315	5.03312	3.25228e-17	oe = 1.12
Chr27:6217324-6217324	3.24429	2.90794e-05	oe = 1.12
Chr27:6217332-6217332	6.05086	3.98337e-18	oe = 1.12
Chr27:6217343-6217343	3.96632	7.04844e-09	oe = 1.12
Chr27:6217346-6217346	5.5005	2.08107e-12	oe = 1.12
Chr27:6217349-6217349	4.09558	1.88949e-06	oe = 1.12
Chr27:6217352-6217352	4.39115	2.43932e-06	oe = 1.12
Chr27:6219560-6219560	6.17691	4.91284e-15	oe = 1.12
Chr27:6219568-6219568	9.57582	4.33573e-35	oe = 1.12
Chr27:6219569-6219569	4.40786	9.81091e-41	oe = 1.12
Chr27:6219577-6219577	7.62828	7.37788e-24	oe = 1.12
Chr27:6219578-6219578	2.95465	2.31072e-23	oe = 1.12
Chr27:6219579-6219579	7.65934	4.54196e-22	oe = 1.12
Chr27:6219580-6219580	3.46964	6.5285e-26	oe = 1.12
Chr27:6219587-6219587	11.8052	1.61083e-36	oe = 1.12
Chr27:6219588-6219588	5.6788	2.19067e-36	oe = 1.12
Chr27:6219595-6219595	3.11636	1.73923e-08	oe = 1.12
Chr27:6219604-6219604	9.60888	0.000845267	oe = 1.12
Chr27:6219616-6219616	9.7788	0.00103827	oe = 1.12
Chr27:6219655-6219655	8.93917	0.00732732	oe = 1.12
Chr27:6219685-6219685	4.21974	0.00184403	oe = 1.12
Chr27:6219692-6219692	3.95864	0.00281018	oe = 1.12
Chr27:6219707-6219707	8.42054	0.0161946	oe = 1.12
Chr27:6219708-6219708	6.23723	6.67103e-07	oe = 1.12
Chr27:6219755-6219755	11.1398	9.90072e-14	oe = 1.12
Chr27:6219758-6219758	13.0491	2.20918e-13	oe = 1.12
Chr27:6219764-6219764	13.7585	6.16473e-16	oe = 1.12
Chr27:6219768-6219768	10.4112	4.15268e-11	oe = 1.12
Chr27:6219778-6219778	9.84602	3.74745e-09	oe = 1.12
Chr27:6219781-6219781	7.84225	0	oe = 1.12
Chr27:6219785-6219785	9.46121	0	oe = 1.12
Chr27:6219795-6219795	9.33744	0	oe = 1.12
Chr27:6219800-6219800	6.98298	0	oe = 1.12
Chr27:6219838-6219838	4.84308	0	oe = 1.12
Chr27:6219847-6219847	6.72501	0	oe = 1.12
Chr27:6219851-6219851	7.74434	0	oe = 1.12
Chr27:6219869-6219869	6.53786	8.93973e-06	oe = 1.12
Chr27:6219910-6219910	9.73957	7.00367e-17	oe = 1.12
Chr27:6219911-6219911	7.56907	0.00793172	oe = 1.12
Chr27:6219915-6219915	9.17444	1.14616e-11	oe = 1.12
Chr27:6219916-6219916	9.70737	0.000181285	oe = 1.12
Chr27:6219938-6219938	10.6057	5.91091e-14	oe = 1.12
Chr27:6219939-6219939	7.30907	0.00849366	oe = 1.12
Chr27:6219976-6219976	9.10012	0.0117394	oe = 1.12
Chr27:6220152-6220152	7.464	7.33394e-05	oe = 1.12
Chr27:6220186-6220186	4.2007	5.3213e-05	oe = 1.12
Chr27:6220187-6220187	4.92815	0.0243342	oe = 1.12
Chr27:6220189-6220189	2.0743	0.0124477	oe = 1.12
Chr27:6220191-6220191	5.44836	1.52523e-13	oe = 1.12
Chr27:6220194-6220194	3.10136	1.05223e-05	oe = 1.12
Chr27:6220198-6220198	3.04941	6.00501e-06	oe = 1.12
Chr27:6220203-6220203	5.06334	1.83887e-11	oe = 1.12
Chr27:6220216-6220216	3.51987	3.18567e-18	oe = 1.12
Chr27:6220217-6220217	3.06913	7.32922e-07	oe = 1.12
Chr27:6220222-6220222	5.98272	6.04601e-35	oe = 1.12
Chr27:6220223-6220223	3.83024	1.58086e-07	oe = 1.12
Chr27:6220225-6220225	4.66888	6.97953e-22	oe = 1.12
Chr27:6220226-6220226	2.93962	0.00398414	oe = 1.12
Chr27:6220242-6220242	6.92981	0	oe = 1.12
Chr27:6220243-6220243	4.6784	1.35824e-13	oe = 1.12
Chr27:6220255-6220255	5.57282	3.33483e-35	oe = 1.12
Chr27:6220259-6220259	4.4454	3.56332e-23	oe = 1.12
Chr27:6220260-6220260	2.88385	0.000626846	oe = 1.12
Chr27:6220262-6220262	10.2719	1.71087e-13	oe = 1.12
Chr27:6220263-6220263	2.72537	9.23185e-07	oe = 1.12
Chr27:6220265-6220265	8.71219	2.02296e-17	oe = 1.12
Chr27:6220271-6220271	5.41004	1.21651e-08	oe = 1.12
Chr27:6220289-6220289	7.77076	4.9307e-09	oe = 1.12
Chr27:6220294-6220294	8.49099	8.69923e-13	oe = 1.12
Chr27:6220295-6220295	7.80861	0.0260425	oe = 1.12
Chr27:6220297-6220297	5.8376	1.38813e-06	oe = 1.12
Chr27:6220304-6220304	9.16577	1.32715e-10	oe = 1.12
Chr27:6220305-6220305	10.0217	0.0273158	oe = 1.12
Chr27:6220308-6220308	6.33305	1.11192e-06	oe = 1.12
Chr27:6220309-6220309	5.80761	4.7368e-05	oe = 1.12
Chr27:6220321-6220321	7.05638	6.42333e-07	oe = 1.12
Chr27:6220322-6220322	8.42392	2.23909e-10	oe = 1.12
Chr27:6220324-6220324	6.11734	8.66069e-08	oe = 1.12
Chr27:6220327-6220327	5.06738	2.4858e-08	oe = 1.12
Chr27:6220328-6220328	4.86776	2.0124e-05	oe = 1.12
Chr27:6220346-6220346	3.97743	0.00219125	oe = 1.12
Chr27:6220347-6220347	6.4322	8.22653e-11	oe = 1.12
Chr27:6220358-6220358	5.13268	5.38226e-05	oe = 1.12
Chr27:6220359-6220359	8.72497	5.02535e-15	oe = 1.12
Chr27:6220363-6220363	4.77082	0.000859789	oe = 1.12
Chr27:6220364-6220364	8.59735	8.76119e-16	oe = 1.12
Chr27:6220375-6220375	7.49886	2.52549e-09	oe = 1.12
Chr27:6220376-6220376	10.2713	1.223e-16	oe = 1.12
Chr27:6220381-6220381	5.02029	0.000177024	oe = 1.12
Chr27:6220382-6220382	8.24549	1.01269e-15	oe = 1.12
Chr27:6220384-6220384	5.55286	1.26023e-06	oe = 1.12
Chr27:6220385-6220385	8.07893	8.91369e-13	oe = 1.12
Chr27:6220386-6220386	4.73195	0.000642843	oe = 1.12
Chr27:6220387-6220387	5.23848	8.2275e-06	oe = 1.12
Chr27:6220394-6220394	6.36686	2.7275e-08	oe = 1.12
Chr27:6220398-6220398	8.13616	4.33782e-11	oe = 1.12
Chr27:6220402-6220402	6.48	6.01456e-09	oe = 1.12
Chr27:6220407-6220407	8.58915	8.54208e-13	oe = 1.12
Chr27:6220412-6220412	5.74325	2.77557e-09	oe = 1.12
Chr27:6220416-6220416	9.65262	8.55004e-17	oe = 1.12
Chr27:6220421-6220421	3.67676	6.44301e-05	oe = 1.12
Chr27:6220423-6220423	3.43864	0.000440951	oe = 1.12
Chr27:6220431-6220431	7.3222	1.14255e-08	oe = 1.12
Chr27:6220437-6220437	6.48565	3.76994e-13	oe = 1.12
Chr27:6220440-6220440	5.08224	4.73831e-09	oe = 1.12
Chr27:6220443-6220443	2.57605	0.000126208	oe = 1.12
Chr27:6220445-6220445	4.0315	6.91838e-09	oe = 1.12
Chr27:6220450-6220450	3.45184	4.07317e-06	oe = 1.12
Chr27:6220453-6220453	5.71798	2.78081e-12	oe = 1.12
Chr27:6220454-6220454	4.24292	0.00523429	oe = 1.12
Chr27:6220458-6220458	5.24721	1.41063e-19	oe = 1.12
Chr27:6220459-6220459	4.49305	9.34796e-24	oe = 1.12
Chr27:6220474-6220474	9.41128	2.26367e-31	oe = 1.12
Chr27:6220475-6220475	5.29084	2.50077e-22	oe = 1.12
Chr27:6220479-6220479	6.19425	6.27306e-17	oe = 1.12
Chr27:6220480-6220480	4.91141	8.93169e-24	oe = 1.12
Chr27:6220484-6220484	10.1643	1.63773e-38	oe = 1.12
Chr27:6220485-6220485	6.83995	2.51972e-35	oe = 1.12
Chr27:6220495-6220495	4.20345	2.63532e-08	oe = 1.12
Chr27:6220510-6220510	7.21516	0	oe = 1.12
Chr27:6220523-6220523	7.51735	0	oe = 1.12
Chr27:6220524-6220524	7.4166	2.63671e-05	oe = 1.12
Chr27:6220527-6220527	4.00275	8.69378e-40	oe = 1.12
Chr27:6220529-6220529	2.62057	7.22808e-22	oe = 1.12
Chr27:6220532-6220532	7.28048	0	oe = 1.12
Chr27:6220533-6220533	6.46522	5.29806e-05	oe = 1.12
Chr27:6220543-6220543	2.47047	8.75951e-21	oe = 1.12
Chr27:6220566-6220566	4.754	2.00275e-08	oe = 1.12
Chr27:6220570-6220570	3.69405	2.91477e-06	oe = 1.12
Chr27:6220571-6220571	2.27905	2.27088e-05	oe = 1.12
Chr27:6220572-6220572	3.14881	0.00185616	oe = 1.12
Chr27:6220573-6220573	4.1667	9.59892e-11	oe = 1.12
Chr27:6220574-6220574	4.22274	0.00726867	oe = 1.12
Chr27:6220578-6220578	3.22675	1.25067e-10	oe = 1.12
Chr27:6220579-6220579	5.00729	2.29306e-08	oe = 1.12
Chr27:6220580-6220580	2.1204	0.000135184	oe = 1.12
Chr27:6220581-6220581	4.75551	2.52446e-07	oe = 1.12
Chr27:6220587-6220587	2.87903	5.5317e-12	oe = 1.12
Chr27:6220588-6220588	3.76199	3.67295e-08	oe = 1.12
Chr27:6220596-6220596	1.50417	0.00140098	oe = 1.12
Chr27:6220599-6220599	2.1648	0.0213985	oe = 1.12
Chr27:6220617-6220617	2.30454	0.00849366	oe = 1.12
Chr27:6220627-6220627	1.85977	0.0131992	oe = 1.12
Chr27:6220628-6220628	3.62913	1.18715e-06	oe = 1.12
Chr27:6220630-6220630	4.35362	4.30143e-26	oe = 1.12
Chr27:6220631-6220631	4.89477	0.000189688	oe = 1.12
Chr27:6220646-6220646	2.78312	1.91044e-14	oe = 1.12
Chr27:6220648-6220648	6.44931	0	oe = 1.12
Chr27:6220649-6220649	6.6046	8.76401e-11	oe = 1.12
Chr27:6220651-6220651	4.72609	5.2391e-35	oe = 1.12
Chr27:6220652-6220652	5.01163	8.93282e-07	oe = 1.12
Chr27:6220671-6220671	7.6814	0	oe = 1.12
Chr27:6220672-6220672	5.10109	8.63859e-07	oe = 1.12
Chr27:6220677-6220677	7.07479	3.48663e-12	oe = 1.12
Chr27:6220678-6220678	7.16041	1.8529e-08	oe = 1.12
Chr27:6220684-6220684	9.31638	1.93041e-26	oe = 1.12
Chr27:6220687-6220687	4.21703	9.46498e-10	oe = 1.12
Chr27:6220691-6220691	4.60833	7.48987e-12	oe = 1.12
Chr27:6220700-6220700	11.7863	1.50118e-10	oe = 1.12
Chr27:6220717-6220717	8.22161	2.51181e-12	oe = 1.12
Chr27:6220718-6220718	6.19089	6.27982e-23	oe = 1.12
Chr27:6220722-6220722	6.80828	0.000109111	oe = 1.12
Chr27:6220723-6220723	8.28208	9.41786e-31	oe = 1.12
Chr27:6220729-6220729	6.75059	8.72503e-06	oe = 1.12
Chr27:6220730-6220730	6.71009	4.16301e-25	oe = 1.12
Chr27:6220735-6220735	3.32294	0.021223	oe = 1.12
Chr27:6220736-6220736	2.34688	1.18956e-05	oe = 1.12
Chr27:6220739-6220739	4.61767	1.75755e-13	oe = 1.12
Chr27:6220741-6220741	7.60031	1.8003e-06	oe = 1.12
Chr27:6220742-6220742	7.33053	4.01057e-32	oe = 1.12
Chr27:6220747-6220747	3.70786	4.70974e-09	oe = 1.12
Chr27:6220749-6220749	8.10822	9.16605e-07	oe = 1.12
Chr27:6220750-6220750	8.09299	3.84712e-28	oe = 1.12
Chr27:6220752-6220752	7.15706	2.71102e-09	oe = 1.12
Chr27:6220753-6220753	5.0716	6.71323e-15	oe = 1.12
Chr27:6220766-6220766	7.67895	2.70515e-07	oe = 1.12
Chr27:6220767-6220767	6.88455	1.66254e-26	oe = 1.12
Chr27:6220780-6220780	8.1204	1.61441e-06	oe = 1.12
Chr27:6220781-6220781	7.13834	5.00668e-25	oe = 1.12
Chr27:6220784-6220784	4.59437	7.28849e-10	oe = 1.12
Chr27:6220801-6220801	7.5427	4.74364e-05	oe = 1.12
Chr27:6220802-6220802	13.9255	3.39767e-06	oe = 1.12
Chr27:6220807-6220807	6.45019	2.71882e-29	oe = 1.12
Chr27:6220808-6220808	-6.01017	0.0108044	oe = 1.12
Chr27:6220811-6220811	6.81351	0	oe = 1.12
Chr27:6220812-6220812	4.13826	1.44681e-15	oe = 1.12
Chr27:6220813-6220813	8.30727	0	oe = 1.12
Chr27:6220814-6220814	5.92686	2.66982e-24	oe = 1.12
Chr27:6220816-6220816	6.4072	1.4013e-43	oe = 1.12
Chr27:6220817-6220817	5.38463	4.54702e-23	oe = 1.12
Chr27:6220821-6220821	7.10302	0	oe = 1.12
Chr27:6220822-6220822	4.96546	2.25797e-19	oe = 1.12
Chr27:6220824-6220824	9.50776	0	oe = 1.12
Chr27:6220825-6220825	6.75223	2.83345e-33	oe = 1.12
Chr27:6220826-6220826	6.09381	1.52166e-40	oe = 1.12
Chr27:6220827-6220827	4.79089	4.68433e-19	oe = 1.12
Chr27:6220837-6220837	6.83716	0	oe = 1.12
Chr27:6220838-6220838	3.45669	2.28518e-11	oe = 1.12
Chr27:6220842-6220842	6.9381	1.25758e-24	oe = 1.12
Chr27:6220927-6220927	5.3405	8.16417e-05	oe = 1.12
Chr27:6220931-6220931	6.80047	5.66955e-07	oe = 1.12
Chr27:6220937-6220937	7.60298	4.57646e-07	oe = 1.12
Chr27:6220941-6220941	6.06952	0	oe = 1.12
Chr27:6220947-6220947	5.42284	0	oe = 1.12
Chr27:6220959-6220959	5.68194	0	oe = 1.12
Chr27:6220962-6220962	4.98537	0	oe = 1.12
Chr27:6220969-6220969	6.65482	0	oe = 1.12
Chr27:6220980-6220980	4.87249	0	oe = 1.12
Chr27:6220993-6220993	9.18338	0	oe = 1.12
Chr27:6221002-6221002	9.83633	0	oe = 1.12
Chr27:6221003-6221003	17.7863	0.00378049	oe = 1.12
Chr27:6221009-6221009	4.89068	0	oe = 1.12
Chr27:6221020-6221020	6.77468	0	oe = 1.12
Chr27:6221024-6221024	18.5179	0.00861578	oe = 1.12
Chr27:6221066-6221066	10.8527	0.0163382	oe = 1.12
Chr27:6221070-6221070	11.7931	0.00153412	oe = 1.12
Chr27:6221071-6221071	10.2799	0	oe = 1.12
Chr27:6221077-6221077	9.11902	0.0191768	oe = 1.12
Chr27:6221078-6221078	6.82516	0	oe = 1.12
Chr27:6221080-6221080	9.51152	0	oe = 1.12
Chr27:6221090-6221090	10.2091	0.0349552	oe = 1.12
Chr27:6221091-6221091	9.48882	0	oe = 1.12
Chr27:6221105-6221105	9.15205	0	oe = 1.12
Chr27:6221112-6221112	11.8994	0.000386383	oe = 1.12
Chr27:6221113-6221113	7.15306	0	oe = 1.12
Chr27:6221158-6221158	14.9074	2.11367e-05	oe = 1.12
Chr27:6221159-6221159	12.9302	0	oe = 1.12
Chr27:6221175-6221175	14.2682	0.000302767	oe = 1.12
Chr27:6221176-6221176	9.3946	0	oe = 1.12
Chr27:6221181-6221181	16.7597	3.68856e-08	oe = 1.12
Chr27:6221182-6221182	11.4801	0	oe = 1.12
Chr27:6221186-6221186	8.67273	4.83158e-17	oe = 1.12
Chr27:6221187-6221187	8.34718	0	oe = 1.12
Chr27:6221217-6221217	5.90845	5.43454e-13	oe = 1.12
Chr27:6221218-6221218	3.71458	3.73378e-14	oe = 1.12
Chr27:6221244-6221244	11.0803	1.45625e-30	oe = 1.12
Chr27:6221245-6221245	9.01951	3.25052e-40	oe = 1.12
Chr27:6221251-6221251	9.24925	1.07242e-28	oe = 1.12
Chr27:6221298-6221298	6.45966	1.42254e-17	oe = 1.12
Chr27:6221299-6221299	3.84288	3.3282e-12	oe = 1.12
Chr27:6221304-6221304	9.26448	2.28547e-35	oe = 1.12
Chr27:6221305-6221305	6.95104	1.99635e-34	oe = 1.12
Chr27:6221316-6221316	7.8989	2.36916e-24	oe = 1.12
Chr27:6221317-6221317	6.11729	2.02692e-26	oe = 1.12
Chr27:6221341-6221341	8.35145	7.71038e-28	oe = 1.12
Chr27:6221342-6221342	6.32618	1.26795e-30	oe = 1.12
Chr27:6221345-6221345	7.43296	7.66809e-26	oe = 1.12
Chr27:6221346-6221346	4.6735	2.22488e-16	oe = 1.12
Chr27:6221348-6221348	3.34224	8.54208e-13	oe = 1.12
Chr27:6221349-6221349	3.55604	3.64689e-13	oe = 1.12
Chr27:6221352-6221352	6.17658	3.13579e-20	oe = 1.12
Chr27:6221608-6221608	11.5412	0.0313535	oe = 1.12
Chr27:6221622-6221622	2.14165	8.65684e-38	oe = 1.12
Chr27:6221636-6221636	3.58293	0	oe = 1.12
Chr27:6221638-6221638	2.36149	3.27904e-43	oe = 1.12
Chr27:6221660-6221660	4.20894	0	oe = 1.12
Chr27:6221667-6221667	3.59542	0	oe = 1.12
Chr27:6221678-6221678	3.92785	0	oe = 1.12
Chr27:6221681-6221681	2.56765	1.4013e-45	oe = 1.12
Chr27:6221689-6221689	11.1976	6.69115e-28	oe = 1.12
Chr27:6221690-6221690	4.88153	0	oe = 1.12
Chr27:6221702-6221702	8.56569	6.59077e-19	oe = 1.12
Chr27:6221705-6221705	8.12694	8.95562e-17	oe = 1.12
Chr27:6221708-6221708	9.40646	2.87768e-25	oe = 1.12
Chr27:6221711-6221711	7.31795	2.8049e-19	oe = 1.12
Chr27:6221717-6221717	8.23561	2.84382e-21	oe = 1.12
Chr27:6221723-6221723	7.75711	1.20682e-18	oe = 1.12
Chr27:6221726-6221726	9.14334	1.91346e-24	oe = 1.12
Chr27:6221727-6221727	7.22761	0.032569	oe = 1.12
Chr27:6221729-6221729	7.80632	6.73886e-22	oe = 1.12
Chr27:6221733-6221733	9.87591	2.42091e-28	oe = 1.12
Chr27:6221735-6221735	6.35132	8.27641e-17	oe = 1.12
Chr27:6221739-6221739	8.09784	2.0351e-21	oe = 1.12
Chr27:6221742-6221742	10.4924	7.62917e-28	oe = 1.12
Chr27:6221761-6221761	9.12982	9.16032e-24	oe = 1.12
Chr27:6221762-6221762	8.45713	0.030752	oe = 1.12
Chr27:6221766-6221766	8.11141	8.54177e-18	oe = 1.12
Chr27:6221771-6221771	7.16364	3.22466e-18	oe = 1.12
Chr27:6221772-6221772	10.5332	3.64901e-07	oe = 1.12
Chr27:6221776-6221776	9.90551	1.81586e-25	oe = 1.12
Chr27:6221777-6221777	8.45535	0.0158318	oe = 1.12
Chr27:6221785-6221785	10.6339	1.14217e-33	oe = 1.12
Chr27:6221786-6221786	8.54633	0.00532709	oe = 1.12
Chr27:6221790-6221790	4.41017	5.22292e-19	oe = 1.12
Chr27:6221791-6221791	6.83683	0.0439462	oe = 1.12
Chr27:6221793-6221793	6.90089	2.67298e-39	oe = 1.12
Chr27:6221794-6221794	5.14067	1.57629e-19	oe = 1.12
Chr27:6221799-6221799	6.99395	4.64917e-36	oe = 1.12
Chr27:6221800-6221800	8.02348	4.93925e-39	oe = 1.12
Chr27:6221804-6221804	7.13158	4.60453e-32	oe = 1.12
Chr27:6221805-6221805	8.50696	1.56949e-37	oe = 1.12
Chr27:6221808-6221808	5.2118	1.01248e-21	oe = 1.12
Chr27:6221809-6221809	6.05977	1.15892e-24	oe = 1.12
Chr27:6221813-6221813	7.16265	1.5784e-37	oe = 1.12
Chr27:6221814-6221814	7.64691	8.14543e-34	oe = 1.12
Chr27:6221821-6221821	4.91054	2.40307e-12	oe = 1.12
Chr27:6221853-6221853	9.5707	0.00675843	oe = 1.12
Chr27:6221858-6221858	8.13102	0.0114388	oe = 1.12
Chr27:6221865-6221865	9.39015	0.00277802	oe = 1.12
Chr27:6221869-6221869	9.63784	0.00147037	oe = 1.12
Chr27:6221873-6221873	10.9578	0.000713926	oe = 1.12
Chr27:6221876-6221876	8.6915	0.0360544	oe = 1.12
Chr27:6221883-6221883	9.99499	0.00216117	oe = 1.12
Chr27:6221887-6221887	10.9528	0.000533297	oe = 1.12
Chr27:6221894-6221894	10.6788	0.000342163	oe = 1.12
Chr27:6221898-6221898	8.6777	0.000706229	oe = 1.12
Chr27:6221905-6221905	9.48416	0.00149093	oe = 1.12
Chr27:6221907-6221907	8.79058	0.0103295	oe = 1.12
Chr27:6221946-6221946	10.401	5.44517e-05	oe = 1.12
Chr27:6221952-6221952	8.16742	0.0413729	oe = 1.12
Chr27:6221960-6221960	11.9302	4.70498e-07	oe = 1.12
Chr27:6221963-6221963	10.0664	0.000115342	oe = 1.12
Chr27:6221971-6221971	8.21885	5.60519e-45	oe = 1.12
Chr27:6221972-6221972	12.018	0.000246916	oe = 1.12
Chr27:6221976-6221976	5.94424	1.8362e-39	oe = 1.12
Chr27:6221977-6221977	6.88049	0	oe = 1.12
Chr27:6221978-6221978	6.56203	5.60519e-45	oe = 1.12
Chr27:6221979-6221979	7.70996	0	oe = 1.12
Chr27:6221983-6221983	5.56093	6.38296e-35	oe = 1.12
Chr27:6221984-6221984	5.73155	1.94923e-35	oe = 1.12
Chr27:6221985-6221985	9.05009	0	oe = 1.12
Chr27:6221986-6221986	8.80509	0	oe = 1.12
Chr27:6221990-6221990	9.0203	0	oe = 1.12
Chr27:6221991-6221991	9.41772	0	oe = 1.12
Chr27:6221994-6221994	9.01894	0	oe = 1.12
Chr27:6221995-6221995	10.1	0	oe = 1.12
Chr27:6222001-6222001	8.32517	0	oe = 1.12
Chr27:6222002-6222002	9.31037	0	oe = 1.12
Chr27:6222012-6222012	6.03734	0	oe = 1.12
Chr27:6222013-6222013	3.74495	2.87017e-18	oe = 1.12
Chr27:6222014-6222014	7.13299	0	oe = 1.12
Chr27:6222015-6222015	4.80911	7.51908e-27	oe = 1.12
Chr27:6222019-6222019	6.47755	0	oe = 1.12
Chr27:6222020-6222020	4.29646	1.50509e-20	oe = 1.12
Chr27:6222022-6222022	5.89839	0	oe = 1.12
Chr27:6222023-6222023	3.63773	3.19072e-17	oe = 1.12
Chr27:6222030-6222030	5.70763	0	oe = 1.12
Chr27:6222031-6222031	3.82572	1.13539e-24	oe = 1.12
Chr27:6222033-6222033	7.98268	0	oe = 1.12
Chr27:6222034-6222034	5.45364	1.44855e-29	oe = 1.12
Chr27:6222035-6222035	7.73193	0	oe = 1.12
Chr27:6222036-6222036	5.23162	1.68629e-27	oe = 1.12
Chr27:6222038-6222038	5.12889	0	oe = 1.12
Chr27:6222039-6222039	2.83313	5.43954e-11	oe = 1.12
Chr27:6222043-6222043	6.51225	0	oe = 1.12
Chr27:6222044-6222044	4.15097	6.24242e-24	oe = 1.12
Chr27:6222045-6222045	5.38482	0	oe = 1.12
Chr27:6222046-6222046	3.10689	1.84319e-16	oe = 1.12
Chr27:6222050-6222050	4.79095	0	oe = 1.12
Chr27:6222051-6222051	3.62765	3.40099e-18	oe = 1.12
Chr27:6222053-6222053	7.16543	0	oe = 1.12
Chr27:6222054-6222054	4.70164	7.7402e-19	oe = 1.12
Chr27:6222057-6222057	5.2227	4.80048e-27	oe = 1.12
Chr27:6222071-6222071	8.97229	4.06654e-33	oe = 1.12
Chr27:6222076-6222076	4.90505	6.36779e-12	oe = 1.12
Chr27:6222078-6222078	6.99356	4.65739e-23	oe = 1.12
Chr27:6222082-6222082	7.22096	6.20831e-33	oe = 1.12
Chr27:6222084-6222084	6.75877	9.18824e-27	oe = 1.12
Chr27:6222088-6222088	4.53424	1.03172e-15	oe = 1.12
Chr27:6222090-6222090	7.56369	9.23558e-30	oe = 1.12
Chr27:6222096-6222096	7.95275	8.07807e-41	oe = 1.12
Chr27:6222102-6222102	8.1912	3.61955e-42	oe = 1.12
Chr27:6222103-6222103	11.6747	0.0445607	oe = 1.12
Chr27:6222106-6222106	4.05732	9.33816e-18	oe = 1.12
Chr27:6222107-6222107	6.17974	0.0432607	oe = 1.12
Chr27:6222108-6222108	5.21073	6.98746e-29	oe = 1.12
Chr27:6222109-6222109	6.80428	0.00812671	oe = 1.12
Chr27:6222113-6222113	4.07229	2.32604e-16	oe = 1.12
Chr27:6222114-6222114	9.73837	3.6432e-06	oe = 1.12
Chr27:6222117-6222117	6.10646	3.04373e-26	oe = 1.12
Chr27:6222122-6222122	6.56824	3.4253e-32	oe = 1.12
Chr27:6222123-6222123	10.3615	0.00058004	oe = 1.12
Chr27:6222125-6222125	4.07791	2.76961e-14	oe = 1.12
Chr27:6222126-6222126	7.65651	0.017261	oe = 1.12
Chr27:6222130-6222130	3.40427	3.53692e-13	oe = 1.12
Chr27:6222132-6222132	4.02295	5.90846e-20	oe = 1.12
Chr27:6222137-6222137	3.33998	5.30042e-12	oe = 1.12
Chr27:6222139-6222139	1.60439	0.000342046	oe = 1.12
Chr27:6222140-6222140	4.8721	0.0349958	oe = 1.12
Chr27:6222148-6222148	4.24646	1.61598e-19	oe = 1.12
Chr27:6222155-6222155	6.38828	7.17355e-36	oe = 1.12
Chr27:6222156-6222156	8.81921	0.00680213	oe = 1.12
Chr27:6222161-6222161	6.90542	4.0017e-37	oe = 1.12
Chr27:6222162-6222162	10.1418	0.000588172	oe = 1.12
Chr27:6222166-6222166	6.12673	2.82848e-31	oe = 1.12
Chr27:6222167-6222167	8.71098	0.00308935	oe = 1.12
Chr27:6222168-6222168	5.4735	3.10417e-31	oe = 1.12
Chr27:6222176-6222176	7.19219	1.36544e-31	oe = 1.12
Chr27:6222177-6222177	8.44746	0.01929	oe = 1.12
Chr27:6222179-6222179	5.38756	1.04779e-25	oe = 1.12
Chr27:6222191-6222191	6.31716	4.83649e-21	oe = 1.12
Chr27:6222192-6222192	9.97031	0.0467414	oe = 1.12
Chr27:6222205-6222205	8.33333	0.0390886	oe = 1.12
Chr27:6222212-6222212	10.8148	0.00624178	oe = 1.12
Chr27:6222220-6222220	9.50958	0.00261711	oe = 1.12
Chr27:6222225-6222225	13.5681	9.8722e-05	oe = 1.12
Chr27:6222235-6222235	8.6571	0	oe = 1.12
Chr27:6222248-6222248	5.66133	4.83787e-40	oe = 1.12
Chr27:6222249-6222249	4.65181	3.98239e-36	oe = 1.12
Chr27:6222257-6222257	5.29788	0	oe = 1.12
Chr27:6222258-6222258	5.531	0	oe = 1.12
Chr27:6222262-6222262	8.69085	0	oe = 1.12
Chr27:6222263-6222263	8.52265	0	oe = 1.12
Chr27:6222265-6222265	7.93746	0	oe = 1.12
Chr27:6222266-6222266	7.20799	0	oe = 1.12
Chr27:6222269-6222269	5.14249	1.4013e-45	oe = 1.12
Chr27:6222270-6222270	5.54924	0	oe = 1.12
Chr27:6222272-6222272	7.2343	0	oe = 1.12
Chr27:6222273-6222273	6.78937	0	oe = 1.12
Chr27:6222275-6222275	5.62807	0	oe = 1.12
Chr27:6222276-6222276	6.34256	0	oe = 1.12
Chr27:6222280-6222280	12.4129	3.83907e-15	oe = 1.12
Chr27:6222281-6222281	7.62898	0	oe = 1.12
Chr27:6222287-6222287	3.23489	0.000676547	oe = 1.12
Chr27:6222288-6222288	3.95896	6.26834e-20	oe = 1.12
Chr27:6222289-6222289	5.83531	3.20626e-10	oe = 1.12
Chr27:6222290-6222290	4.4017	2.02384e-28	oe = 1.12
Chr27:6222301-6222301	13.7477	3.65086e-28	oe = 1.12
Chr27:6222302-6222302	5.92123	1.22984e-39	oe = 1.12
Chr27:6222310-6222310	8.32379	8.12378e-13	oe = 1.12
Chr27:6222311-6222311	4.23886	8.12594e-23	oe = 1.12
Chr27:6222312-6222312	5.94363	9.42701e-09	oe = 1.12
Chr27:6222313-6222313	3.92787	2.33293e-18	oe = 1.12
Chr27:6222320-6222320	6.52711	2.00639e-09	oe = 1.12
Chr27:6222321-6222321	5.37176	2.64136e-30	oe = 1.12
Chr27:6222323-6222323	7.82604	0.000175323	oe = 1.12
Chr27:6222324-6222324	6.13317	1.97463e-26	oe = 1.12
Chr27:6222330-6222330	8.55359	3.0216e-05	oe = 1.12
Chr27:6222331-6222331	8.61968	1.39904e-30	oe = 1.12
Chr27:6222332-6222332	9.26362	5.40645e-08	oe = 1.12
Chr27:6222333-6222333	6.70456	9.10116e-23	oe = 1.12
Chr27:6222338-6222338	10.133	5.66104e-07	oe = 1.12
Chr27:6222339-6222339	10.0671	4.93278e-35	oe = 1.12
Chr27:6222352-6222352	11.8787	3.78675e-08	oe = 1.12
Chr27:6222353-6222353	10.5839	2.00836e-34	oe = 1.12
Chr27:6222366-6222366	6.26019	0.00151455	oe = 1.12
Chr27:6222367-6222367	8.54635	5.14676e-24	oe = 1.12
Chr27:6222376-6222376	12.2467	1.03756e-09	oe = 1.12
Chr27:6222377-6222377	13.0847	1.4013e-45	oe = 1.12
Chr27:6222383-6222383	7.49016	0.000174344	oe = 1.12
Chr27:6222384-6222384	10.6075	7.28342e-34	oe = 1.12
Chr27:6222389-6222389	10.105	9.12254e-06	oe = 1.12
Chr27:6222390-6222390	11.9545	7.78068e-27	oe = 1.12
Chr27:6222392-6222392	5.26205	0.0416445	oe = 1.12
Chr27:6222393-6222393	8.10795	7.24942e-26	oe = 1.12
Chr27:6222394-6222394	8.54017	3.33775e-05	oe = 1.12
Chr27:6222395-6222395	10.4954	1.4831e-33	oe = 1.12
Chr27:6222406-6222406	12.2792	2.705e-08	oe = 1.12
Chr27:6222407-6222407	14.1678	1.63739e-36	oe = 1.12
Chr27:6222418-6222418	10.6533	3.98438e-06	oe = 1.12
Chr27:6222419-6222419	9.34698	8.7364e-25	oe = 1.12
Chr27:6222433-6222433	14.5481	0.0152052	oe = 1.12
Chr27:6222434-6222434	13.1714	1.6189e-30	oe = 1.12
Chr27:6222450-6222450	14.6894	0.0334166	oe = 1.12
Chr27:6222451-6222451	8.97399	0	oe = 1.12
Chr27:6222454-6222454	5.19082	0	oe = 1.12
Chr27:6222456-6222456	8.04009	0	oe = 1.12
Chr27:6222464-6222464	9.12031	0	oe = 1.12
Chr27:6222484-6222484	5.42281	0	oe = 1.12
Chr27:6222486-6222486	4.20852	0	oe = 1.12
Chr27:6222490-6222490	5.15845	0	oe = 1.12
Chr27:6222493-6222493	3.08452	0	oe = 1.12
Chr27:6222501-6222501	4.61346	0	oe = 1.12
Chr27:6222527-6222527	6.68672	1.8738e-05	oe = 1.12
Chr27:6222547-6222547	7.97252	9.09804e-08	oe = 1.12
Chr27:6222567-6222567	6.01847	0.00215168	oe = 1.12
Chr27:6222568-6222568	10.5113	0.0028482	oe = 1.12
Chr27:6222587-6222587	5.75574	0.0366751	oe = 1.12
Chr27:6222595-6222595	6.13662	1.79076e-22	oe = 1.12
Chr27:6222596-6222596	9.72255	0.0247536	oe = 1.12
Chr27:6222603-6222603	4.45359	3.20444e-20	oe = 1.12
Chr27:6222604-6222604	6.3088	3.31263e-36	oe = 1.12
Chr27:6222605-6222605	4.78315	2.01194e-23	oe = 1.12
Chr27:6222606-6222606	6.31065	1.8796e-35	oe = 1.12
Chr27:6222616-6222616	7.34887	8.87022e-43	oe = 1.12
Chr27:6222617-6222617	7.99111	0	oe = 1.12
Chr27:6222618-6222618	7.28061	1.16448e-42	oe = 1.12
Chr27:6222619-6222619	6.85391	2.43983e-39	oe = 1.12
Chr27:6222625-6222625	7.89159	0	oe = 1.12
Chr27:6222626-6222626	6.30962	6.97953e-22	oe = 1.12
Chr27:6222633-6222633	7.8657	0	oe = 1.12
Chr27:6222634-6222634	9.62997	0	oe = 1.12
Chr27:6222641-6222641	10.8893	0	oe = 1.12
Chr27:6222642-6222642	11.6626	0	oe = 1.12
Chr27:6222648-6222648	6.47098	0	oe = 1.12
Chr27:6222649-6222649	6.8151	0	oe = 1.12
Chr27:6222651-6222651	7.85505	0	oe = 1.12
Chr27:6222652-6222652	8.56849	0	oe = 1.12
Chr27:6222663-6222663	11.1151	0	oe = 1.12
Chr27:6222664-6222664	12.1324	0	oe = 1.12
Chr27:6222672-6222672	10.5774	0	oe = 1.12
Chr27:6222767-6222767	9.73006	2.21644e-06	oe = 1.12
Chr27:6222770-6222770	6.53504	0.000549707	oe = 1.12
Chr27:6222774-6222774	6.97958	0.000150468	oe = 1.12
Chr27:6222779-6222779	7.5497	5.60978e-05	oe = 1.12
Chr27:6222790-6222790	8.82331	0.00655473	oe = 1.12
Chr27:6222791-6222791	6.2333	0.00954279	oe = 1.12
Chr27:6222801-6222801	8.68554	1.78418e-05	oe = 1.12
Chr27:6222805-6222805	8.21266	2.10254e-06	oe = 1.12
Chr27:6222823-6222823	10.1711	3.73508e-07	oe = 1.12
Chr27:6222828-6222828	9.87994	2.78104e-07	oe = 1.12
Chr27:6222831-6222831	5.14241	0.0165161	oe = 1.12
Chr27:6222851-6222851	10.55	2.239e-09	oe = 1.12
Chr27:6222882-6222882	3.58395	1.98832e-15	oe = 1.12
Chr27:6222918-6222918	3.11071	2.3054e-19	oe = 1.12
Chr27:6222946-6222946	6.03595	3.03624e-40	oe = 1.12
Chr27:6222947-6222947	8.48949	1.25565e-17	oe = 1.12
Chr27:6222955-6222955	8.29866	0	oe = 1.12
Chr27:6222956-6222956	11.3023	1.73227e-35	oe = 1.12
Chr27:6222971-6222971	7.0704	1.19592e-37	oe = 1.12
Chr27:6222972-6222972	9.49113	7.50734e-21	oe = 1.12
Chr27:6222974-6222974	7.18927	0	oe = 1.12
Chr27:6222975-6222975	9.05804	3.97917e-26	oe = 1.12
Chr27:6222979-6222979	8.48211	0	oe = 1.12
Chr27:6222980-6222980	10.1755	1.12959e-32	oe = 1.12
Chr27:6222983-6222983	9.11471	3.72027e-21	oe = 1.12
Chr27:6222984-6222984	10.3293	3.77565e-27	oe = 1.12
Chr27:6222986-6222986	4.52294	8.68627e-12	oe = 1.12
Chr27:6222987-6222987	5.04548	3.568e-39	oe = 1.12
Chr27:6222994-6222994	4.51745	1.79086e-09	oe = 1.12
Chr27:6222995-6222995	4.63117	2.47712e-32	oe = 1.12
Chr27:6223002-6223002	4.22863	2.63465e-09	oe = 1.12
Chr27:6223003-6223003	6.05596	6.44597e-44	oe = 1.12
Chr27:6223008-6223008	8.70535	6.64347e-23	oe = 1.12
Chr27:6223009-6223009	9.95982	0	oe = 1.12
Chr27:6223024-6223024	1.61762	0.0143379	oe = 1.12
Chr27:6223025-6223025	2.13067	4.92228e-15	oe = 1.12
Chr27:6223029-6223029	5.35248	1.99589e-27	oe = 1.12
Chr27:6223310-6223310	9.19142	1.51493e-23	oe = 1.12
Chr27:6223315-6223315	6.13113	2.9664e-22	oe = 1.12
Chr27:6223316-6223316	6.40971	4.09763e-19	oe = 1.12
Chr27:6223317-6223317	6.26293	3.12859e-22	oe = 1.12
Chr27:6223318-6223318	5.86882	8.73177e-12	oe = 1.12
Chr27:6223342-6223342	5.89531	7.13208e-23	oe = 1.12
Chr27:6223343-6223343	4.50771	1.56131e-10	oe = 1.12
Chr27:6223346-6223346	4.29611	4.82507e-21	oe = 1.12
Chr27:6223347-6223347	4.16093	8.15209e-14	oe = 1.12
Chr27:6223355-6223355	8.45624	1.65353e-43	oe = 1.12
Chr27:6223356-6223356	6.84049	1.60634e-22	oe = 1.12
Chr27:6223360-6223360	4.94911	9.09446e-26	oe = 1.12
Chr27:6223361-6223361	4.10284	4.81497e-12	oe = 1.12
Chr27:6223367-6223367	7.34086	7.00649e-45	oe = 1.12
Chr27:6223368-6223368	4.55358	1.09695e-11	oe = 1.12
Chr27:6223375-6223375	6.73127	6.17674e-39	oe = 1.12
Chr27:6223376-6223376	4.83824	8.32151e-19	oe = 1.12
Chr27:6223380-6223380	7.54341	2.86009e-40	oe = 1.12
Chr27:6223381-6223381	5.6887	1.74999e-15	oe = 1.12
Chr27:6223383-6223383	5.55529	5.92527e-28	oe = 1.12
Chr27:6223384-6223384	4.44191	1.19421e-15	oe = 1.12
Chr27:6223386-6223386	5.72102	6.04576e-32	oe = 1.12
Chr27:6223387-6223387	4.76102	1.0173e-17	oe = 1.12
Chr27:6223397-6223397	5.59628	3.95615e-23	oe = 1.12
Chr27:6223398-6223398	4.24525	5.4053e-12	oe = 1.12
Chr27:6223400-6223400	8.21703	9.80909e-45	oe = 1.12
Chr27:6223401-6223401	5.15638	1.16502e-16	oe = 1.12
Chr27:6223402-6223402	3.78808	5.02535e-15	oe = 1.12
Chr27:6223403-6223403	3.55533	5.84213e-10	oe = 1.12
Chr27:6223413-6223413	5.61935	1.61857e-18	oe = 1.12
Chr27:6223414-6223414	5.02002	1.14516e-10	oe = 1.12
Chr27:6223419-6223419	7.20385	5.32493e-44	oe = 1.12
Chr27:6223420-6223420	4.50198	3.56257e-26	oe = 1.12
Chr27:6223421-6223421	9.10125	0	oe = 1.12
Chr27:6223422-6223422	5.96341	6.2379e-37	oe = 1.12
Chr27:6223425-6223425	8.2652	7.70714e-44	oe = 1.12
Chr27:6223426-6223426	6.05536	1.12644e-32	oe = 1.12
Chr27:6223429-6223429	5.29527	3.57233e-28	oe = 1.12
Chr27:6223430-6223430	3.3847	1.70666e-18	oe = 1.12
Chr27:6223431-6223431	6.45657	5.19535e-36	oe = 1.12
Chr27:6223432-6223432	5.26383	7.07188e-33	oe = 1.12
Chr27:6223438-6223438	9.94954	0	oe = 1.12
Chr27:6223439-6223439	7.72748	2.38221e-44	oe = 1.12
Chr27:6223441-6223441	4.62945	1.70276e-21	oe = 1.12
Chr27:6223442-6223442	2.79007	2.33247e-13	oe = 1.12
Chr27:6223444-6223444	7.45891	1.02368e-38	oe = 1.12
Chr27:6223445-6223445	5.84491	9.56504e-31	oe = 1.12
Chr27:6223447-6223447	2.96679	8.48017e-05	oe = 1.12
Chr27:6223448-6223448	3.6763	5.84213e-10	oe = 1.12
Chr27:6223452-6223452	7.86749	0	oe = 1.12
Chr27:6223453-6223453	7.25989	4.89444e-34	oe = 1.12
Chr27:6223458-6223458	8.49101	0	oe = 1.12
Chr27:6223459-6223459	8.21877	9.13226e-38	oe = 1.12
Chr27:6223472-6223472	4.31187	9.81235e-20	oe = 1.12
Chr27:6223473-6223473	2.85774	1.8565e-09	oe = 1.12
Chr27:6223475-6223475	5.58464	4.20928e-31	oe = 1.12
Chr27:6223476-6223476	4.45237	1.19052e-20	oe = 1.12
Chr27:6223477-6223477	2.52718	4.02291e-11	oe = 1.12
Chr27:6223478-6223478	1.73691	0.000115714	oe = 1.12
Chr27:6223479-6223479	3.78206	6.74811e-19	oe = 1.12
Chr27:6223480-6223480	3.13393	1.02024e-10	oe = 1.12
Chr27:6223483-6223483	3.44806	1.5489e-07	oe = 1.12
Chr27:6223614-6223614	17.8397	1.94597e-32	oe = 1.12
Chr27:6223615-6223615	5.20039	9.66775e-05	oe = 1.12
Chr27:6223621-6223621	16.0694	4.26978e-40	oe = 1.12
Chr27:6223622-6223622	7.72213	0	oe = 1.12
Chr27:6223629-6223629	14.4159	6.52534e-27	oe = 1.12
Chr27:6223630-6223630	7.03023	0	oe = 1.12
Chr27:6223643-6223643	11.0337	2.89723e-22	oe = 1.12
Chr27:6223644-6223644	4.65875	0	oe = 1.12
Chr27:6223662-6223662	16.2698	1.94921e-42	oe = 1.12
Chr27:6223663-6223663	5.39691	0	oe = 1.12
Chr27:6223668-6223668	5.70141	3.51033e-11	oe = 1.12
Chr27:6223669-6223669	2.27978	1.05499e-22	oe = 1.12
Chr27:6223670-6223670	7.12195	7.0696e-16	oe = 1.12
Chr27:6223671-6223671	3.48798	1.9478e-43	oe = 1.12
Chr27:6223676-6223676	16.5207	0.0144159	oe = 1.12
Chr27:6223677-6223677	3.84045	1.49466e-26	oe = 1.12
Chr27:6223745-6223745	8.68494	0.00047397	oe = 1.12
Chr27:6223767-6223767	11.2305	0.000642843	oe = 1.12
Chr27:6223768-6223768	8.40797	0.0399817	oe = 1.12
Chr27:6223779-6223779	10.3269	0.0190022	oe = 1.12
Chr27:6223787-6223787	9.65777	0.00515107	oe = 1.12
Chr27:6223788-6223788	9.54034	0.0151218	oe = 1.12
Chr27:6223807-6223807	6.82619	2.8026e-45	oe = 1.12
Chr27:6223808-6223808	12.0785	0.000595395	oe = 1.12
Chr27:6223815-6223815	6.31261	0	oe = 1.12
Chr27:6223819-6223819	7.23502	0	oe = 1.12
Chr27:6223821-6223821	6.38728	0	oe = 1.12
Chr27:6223822-6223822	10.3256	0.0163595	oe = 1.12
Chr27:6223828-6223828	3.99237	1.8362e-39	oe = 1.12
Chr27:6223844-6223844	4.08615	1.35747e-34	oe = 1.12
Chr27:6223849-6223849	3.35937	2.34109e-33	oe = 1.12
Chr27:6223862-6223862	7.29424	0	oe = 1.12
Chr27:6223863-6223863	9.95438	0.00857924	oe = 1.12
Chr27:6223869-6223869	7.54553	0	oe = 1.12
Chr27:6223870-6223870	11.7778	0.00765116	oe = 1.12
Chr27:6223876-6223876	6.11015	0	oe = 1.12
Chr27:6223877-6223877	11.3823	6.98895e-13	oe = 1.12
Chr27:6223886-6223886	4.68759	1.91695e-37	oe = 1.12
Chr27:6223887-6223887	11.5242	2.17873e-15	oe = 1.12
Chr27:6223891-6223891	5.08549	4.04432e-40	oe = 1.12
Chr27:6223892-6223892	7.95287	3.2445e-06	oe = 1.12
Chr27:6223898-6223898	5.13115	5.6823e-36	oe = 1.12
Chr27:6223899-6223899	7.04411	2.94565e-05	oe = 1.12
Chr27:6223902-6223902	8.59966	0	oe = 1.12
Chr27:6223903-6223903	13.6895	4.62341e-10	oe = 1.12
Chr27:6223905-6223905	6.61655	0	oe = 1.12
Chr27:6223906-6223906	7.14744	0	oe = 1.12
Chr27:6223907-6223907	5.82699	2.11315e-36	oe = 1.12
Chr27:6223908-6223908	6.6077	6.46378e-40	oe = 1.12
Chr27:6223921-6223921	8.35924	0	oe = 1.12
Chr27:6223922-6223922	8.37985	0	oe = 1.12
Chr27:6223928-6223928	8.64046	0	oe = 1.12
Chr27:6223929-6223929	8.85326	0	oe = 1.12
Chr27:6223932-6223932	7.95172	0	oe = 1.12
Chr27:6223933-6223933	7.71937	0	oe = 1.12
Chr27:6223936-6223936	21.753	0	oe = 1.12
Chr27:6223937-6223937	8.23795	0	oe = 1.12
Chr27:6223941-6223941	13.9847	0	oe = 1.12
Chr27:6223944-6223944	8.02071	0.00015921	oe = 1.12
Chr27:6223948-6223948	10.5029	8.78621e-05	oe = 1.12
Chr27:6223952-6223952	12.3291	1.4344e-09	oe = 1.12
Chr27:6223972-6223972	3.42393	1.43184e-14	oe = 1.12
Chr27:6223975-6223975	3.49638	3.7746e-25	oe = 1.12
Chr27:6223976-6223976	3.28019	1.00025e-12	oe = 1.12
Chr27:6223978-6223978	4.85238	1.78828e-36	oe = 1.12
Chr27:6223979-6223979	5.5627	6.26426e-27	oe = 1.12
Chr27:6223985-6223985	4.14025	2.1604e-26	oe = 1.12
Chr27:6223986-6223986	4.61561	8.65968e-18	oe = 1.12
Chr27:6223988-6223988	4.37808	1.09182e-29	oe = 1.12
Chr27:6223989-6223989	4.59836	2.80506e-18	oe = 1.12
Chr27:6224002-6224002	4.59524	1.38144e-26	oe = 1.12
Chr27:6224003-6224003	3.21644	1.99827e-09	oe = 1.12
Chr27:6224008-6224008	2.85614	5.55633e-21	oe = 1.12
Chr27:6224009-6224009	2.42249	1.8967e-12	oe = 1.12
Chr27:6224010-6224010	2.66743	2.64131e-15	oe = 1.12
Chr27:6224011-6224011	3.03199	1.9251e-13	oe = 1.12
Chr27:6224013-6224013	3.62516	3.74948e-20	oe = 1.12
Chr27:6224014-6224014	3.36868	1.58604e-10	oe = 1.12
Chr27:6224021-6224021	3.29708	2.95225e-17	oe = 1.12
Chr27:6224022-6224022	3.44161	5.59401e-16	oe = 1.12
Chr27:6224024-6224024	3.72602	1.27227e-19	oe = 1.12
Chr27:6224025-6224025	3.37805	8.73248e-12	oe = 1.12
Chr27:6224028-6224028	7.07615	0	oe = 1.12
Chr27:6224029-6224029	6.12201	6.52534e-27	oe = 1.12
Chr27:6224033-6224033	3.88481	1.82501e-25	oe = 1.12
Chr27:6224034-6224034	4.17452	2.45564e-18	oe = 1.12
Chr27:6224036-6224036	7.86238	2.15576e-41	oe = 1.12
Chr27:6224037-6224037	6.0456	3.91722e-17	oe = 1.12
Chr27:6224045-6224045	5.23714	3.70109e-34	oe = 1.12
Chr27:6224046-6224046	5.67131	2.65343e-29	oe = 1.12
Chr27:6224052-6224052	5.55311	6.44597e-44	oe = 1.12
Chr27:6224053-6224053	5.05275	1.16067e-26	oe = 1.12
Chr27:6224054-6224054	4.67412	9.50555e-32	oe = 1.12
Chr27:6224055-6224055	3.98592	3.25777e-12	oe = 1.12
Chr27:6224058-6224058	7.30378	0	oe = 1.12
Chr27:6224059-6224059	8.67022	2.71698e-27	oe = 1.12
Chr27:6224067-6224067	6.00144	0	oe = 1.12
Chr27:6224069-6224069	7.02043	0	oe = 1.12
Chr27:6224072-6224072	7.1598	0	oe = 1.12
Chr27:6224074-6224074	3.89794	1.18852e-39	oe = 1.12
Chr27:6224076-6224076	5.94921	0	oe = 1.12
Chr27:6224082-6224082	5.2201	0	oe = 1.12
Chr27:6224084-6224084	5.69259	0	oe = 1.12
Chr27:6224107-6224107	4.54925	0	oe = 1.12
Chr27:6224113-6224113	11.2795	0.000247651	oe = 1.12
Chr27:6224116-6224116	7.15258	0.0144278	oe = 1.12
Chr27:6224121-6224121	15.5394	0.00275939	oe = 1.12
Chr27:6224125-6224125	9.37398	0.00173878	oe = 1.12
Chr27:6224126-6224126	11.0405	0.00105829	oe = 1.12
Chr27:6224134-6224134	8.09245	0.00389664	oe = 1.12
Chr27:6224135-6224135	7.99683	0.00806046	oe = 1.12
Chr27:6224153-6224153	7.64492	0.0145173	oe = 1.12
Chr27:6224165-6224165	6.52347	0.0435339	oe = 1.12
Chr27:6224194-6224194	11.6219	0.00477303	oe = 1.12
Chr27:6224195-6224195	10.1947	0.00023165	oe = 1.12
Chr27:6224202-6224202	10.6646	0.00448862	oe = 1.12
Chr27:6224203-6224203	10.6939	0.000113967	oe = 1.12
Chr27:6224215-6224215	8.03976	0.0262197	oe = 1.12
Chr27:6224222-6224222	9.67559	0.00270697	oe = 1.12
Chr27:6224227-6224227	10.9541	0.000255425	oe = 1.12
Chr27:6224236-6224236	4.05259	1.5569e-10	oe = 1.12
Chr27:6224244-6224244	8.12938	3.75734e-31	oe = 1.12
Chr27:6224245-6224245	9.04849	9.24776e-12	oe = 1.12
Chr27:6224257-6224257	5.9746	1.25595e-17	oe = 1.12
Chr27:6224258-6224258	5.96894	4.32026e-06	oe = 1.12
Chr27:6224261-6224261	2.48595	1.2814e-06	oe = 1.12
Chr27:6224265-6224265	5.8276	0.000200869	oe = 1.12
Chr27:6224280-6224280	3.6603	1.43147e-08	oe = 1.12
Chr27:6224284-6224284	2.2206	6.3422e-06	oe = 1.12
Chr27:6224287-6224287	3.57508	2.28825e-08	oe = 1.12
Chr27:6224288-6224288	4.66679	4.02473e-08	oe = 1.12
Chr27:6224300-6224300	4.73742	8.41679e-19	oe = 1.12
Chr27:6224301-6224301	5.96912	2.0519e-10	oe = 1.12
Chr27:6224305-6224305	1.20645	0.00307615	oe = 1.12
Chr27:6224311-6224311	14.8261	6.34393e-05	oe = 1.12
Chr27:6224312-6224312	2.84373	0.034488	oe = 1.12
Chr27:6224329-6224329	4.62058	9.54811e-18	oe = 1.12
Chr27:6224335-6224335	3.02235	2.88638e-13	oe = 1.12
Chr27:6224337-6224337	3.93187	2.19477e-15	oe = 1.12
Chr27:6224365-6224365	3.59711	6.48127e-07	oe = 1.12
Chr27:6224367-6224367	3.88338	7.34519e-08	oe = 1.12
Chr27:6224371-6224371	7.12684	4.82602e-19	oe = 1.12
Chr27:6224382-6224382	13.5483	0.0240119	oe = 1.12
Chr27:6224383-6224383	8.6507	3.18323e-16	oe = 1.12
Chr27:6224395-6224395	4.96172	5.57165e-07	oe = 1.12
Chr27:6224409-6224409	9.4916	2.02345e-22	oe = 1.12
Chr27:6224431-6224431	3.08433	0.000231724	oe = 1.12
Chr27:6224434-6224434	3.00589	0.00643576	oe = 1.12
Chr27:6224451-6224451	4.58279	9.59892e-11	oe = 1.12
Chr27:6224453-6224453	2.02036	2.36539e-05	oe = 1.12
Chr27:6224455-6224455	4.02067	3.82258e-08	oe = 1.12
Chr27:6224463-6224463	2.9879	0.000323948	oe = 1.12
Chr27:6224478-6224478	10.4778	0.00269967	oe = 1.12
Chr27:6224479-6224479	4.30657	5.29123e-05	oe = 1.12
Chr27:6224492-6224492	7.77819	0.0402529	oe = 1.12
Chr27:6224503-6224503	6.32905	1.8565e-12	oe = 1.12
Chr27:6224504-6224504	9.41309	1.797e-11	oe = 1.12
Chr27:6224507-6224507	4.32015	1.797e-11	oe = 1.12
Chr27:6224508-6224508	3.38403	4.24051e-08	oe = 1.12
Chr27:6224511-6224511	5.3989	9.32938e-16	oe = 1.12
Chr27:6224512-6224512	4.93814	1.95805e-15	oe = 1.12
Chr27:6224520-6224520	1.97222	0.0017819	oe = 1.12
Chr27:6224521-6224521	3.21965	6.6796e-10	oe = 1.12
Chr27:6224525-6224525	1.66373	0.000943745	oe = 1.12
Chr27:6224526-6224526	1.55592	0.00146477	oe = 1.12
Chr27:6224533-6224533	4.72498	1.74099e-05	oe = 1.12
Chr27:6224537-6224537	3.35903	1.37455e-33	oe = 1.12
Chr27:6224539-6224539	4.41485	1.4013e-45	oe = 1.12
Chr27:6224544-6224544	6.53914	0	oe = 1.12
Chr27:6224567-6224567	5.2642	1.18599e-24	oe = 1.12
Chr27:6224568-6224568	5.52405	2.3761e-35	oe = 1.12
Chr27:6224578-6224578	5.80554	0	oe = 1.12
Chr27:6224579-6224579	5.0881	5.57846e-23	oe = 1.12
Chr27:6224580-6224580	6.09503	0	oe = 1.12
Chr27:6224581-6224581	6.59799	2.50004e-31	oe = 1.12
Chr27:6224583-6224583	9.27148	0	oe = 1.12
Chr27:6224584-6224584	9.29718	4.62428e-44	oe = 1.12
Chr27:6224587-6224587	6.30968	0	oe = 1.12
Chr27:6224588-6224588	6.7312	2.30026e-31	oe = 1.12
Chr27:6224591-6224591	7.91256	0	oe = 1.12
Chr27:6224592-6224592	9.08641	2.59457e-40	oe = 1.12
Chr27:6224604-6224604	6.18083	0	oe = 1.12
Chr27:6224605-6224605	5.39016	4.78501e-29	oe = 1.12
Chr27:6224606-6224606	6.53784	0	oe = 1.12
Chr27:6224607-6224607	7.18486	5.42162e-42	oe = 1.12
Chr27:6224612-6224612	5.44755	9.70648e-18	oe = 1.12
Chr27:6224622-6224622	6.61758	0.0383221	oe = 1.12
Chr27:6224647-6224647	8.96181	0.00263614	oe = 1.12
Chr27:6224654-6224654	5.79915	1.62351e-06	oe = 1.12
Chr27:6224658-6224658	7.50594	6.68406e-12	oe = 1.12
Chr27:6224660-6224660	5.16654	1.05033e-07	oe = 1.12
Chr27:6224675-6224675	7.12114	3.3594e-08	oe = 1.12
Chr27:6224688-6224688	11.4697	0.00208033	oe = 1.12
Chr27:6224689-6224689	8.03276	1.17505e-08	oe = 1.12
Chr27:6224702-6224702	9.57714	0.000993015	oe = 1.12
Chr27:6224703-6224703	7.60736	2.07011e-10	oe = 1.12
Chr27:6224733-6224733	5.24798	6.17413e-07	oe = 1.12
Chr27:6224737-6224737	7.10121	3.83951e-05	oe = 1.12
Chr27:6224748-6224748	6.04646	1.85826e-06	oe = 1.12
Chr27:6224753-6224753	6.84981	3.33242e-06	oe = 1.12
Chr27:6224762-6224762	9.04095	2.97581e-16	oe = 1.12
Chr27:6224769-6224769	6.09561	1.43186e-09	oe = 1.12
Chr27:6224774-6224774	10.5969	1.41633e-09	oe = 1.12
Chr27:6224775-6224775	7.78061	6.57402e-08	oe = 1.12
Chr27:6224777-6224777	6.62155	0.0397425	oe = 1.12
Chr27:6224783-6224783	12.8538	3.56588e-09	oe = 1.12
Chr27:6224788-6224788	9.6582	3.0216e-05	oe = 1.12
Chr27:6224813-6224813	10.0594	0.000860907	oe = 1.12
Chr27:6224825-6224825	7.68041	0.00189965	oe = 1.12
Chr27:6224829-6224829	4.01955	0.0346461	oe = 1.12
Chr27:6224860-6224860	9.65221	3.96141e-05	oe = 1.12
Chr27:6224861-6224861	11.1375	4.72694e-17	oe = 1.12
Chr27:6224875-6224875	7.95175	5.59667e-05	oe = 1.12
Chr27:6224876-6224876	9.90066	1.02717e-14	oe = 1.12
Chr27:6224895-6224895	9.04782	2.19017e-08	oe = 1.12
Chr27:6224896-6224896	8.34687	1.82432e-09	oe = 1.12
Chr27:6224922-6224922	16.0531	3.94842e-22	oe = 1.12
Chr27:6224934-6224934	6.37396	2.97215e-05	oe = 1.12
Chr27:6224948-6224948	8.86894	2.18534e-11	oe = 1.12
Chr27:6224957-6224957	5.75652	3.78637e-07	oe = 1.12
Chr27:6224959-6224959	7.65396	9.24718e-11	oe = 1.12
Chr27:6224965-6224965	9.35702	0	oe = 1.12
Chr27:6224966-6224966	10.3847	4.03421e-13	oe = 1.12
Chr27:6224968-6224968	10.1065	0	oe = 1.12
Chr27:6224969-6224969	11.4116	0	oe = 1.12
Chr27:6224983-6224983	5.85215	0	oe = 1.12
Chr27:6224984-6224984	5.51725	7.9025e-26	oe = 1.12
Chr27:6225003-6225003	6.43299	0	oe = 1.12
Chr27:6225004-6225004	6.14902	9.50942e-26	oe = 1.12
Chr27:6225005-6225005	6.1235	0	oe = 1.12
Chr27:6225006-6225006	5.86831	4.53116e-28	oe = 1.12
Chr27:6225007-6225007	6.47941	0	oe = 1.12
Chr27:6225008-6225008	6.79697	4.24594e-35	oe = 1.12
Chr27:6225018-6225018	6.92071	5.89836e-29	oe = 1.12
Chr27:6225058-6225058	9.13747	0.00959065	oe = 1.12
Chr27:6225107-6225107	10.4864	0.00959065	oe = 1.12
Chr27:6225111-6225111	11.7249	0.00342469	oe = 1.12
Chr27:6225147-6225147	7.65342	1.83473e-06	oe = 1.12
Chr27:6225151-6225151	9.74523	5.72917e-09	oe = 1.12
Chr27:6225157-6225157	6.64922	2.27088e-05	oe = 1.12
Chr27:6225176-6225176	6.54152	2.3489e-05	oe = 1.12
Chr27:6225194-6225194	7.34543	5.54896e-06	oe = 1.12
Chr27:6225214-6225214	5.64998	0.000285936	oe = 1.12
Chr27:6225220-6225220	9.44212	9.9999e-10	oe = 1.12
Chr27:6225252-6225252	3.99029	0.011848	oe = 1.12
Chr27:6225258-6225258	7.80758	2.29633e-07	oe = 1.12
Chr27:6225262-6225262	9.53258	0.00126669	oe = 1.12
Chr27:6225276-6225276	7.65687	0.00372404	oe = 1.12
Chr27:6225277-6225277	11.858	1.95834e-32	oe = 1.12
Chr27:6225296-6225296	7.33666	0.0276645	oe = 1.12
Chr27:6225297-6225297	8.98139	1.756e-14	oe = 1.12
Chr27:6225325-6225325	7.62812	0.000805476	oe = 1.12
Chr27:6225326-6225326	6.2843	7.04525e-14	oe = 1.12
Chr27:6225368-6225368	9.80385	3.56734e-14	oe = 1.12
Chr27:6225402-6225402	9.66491	6.65176e-22	oe = 1.12
Chr27:6225405-6225405	7.22069	2.86237e-16	oe = 1.12
Chr27:6225421-6225421	9.48883	3.30565e-18	oe = 1.12
Chr27:6225424-6225424	7.73355	2.05365e-12	oe = 1.12
Chr27:6225427-6225427	11.1353	1.81182e-20	oe = 1.12
Chr27:6225432-6225432	9.41362	1.88494e-17	oe = 1.12
Chr27:6225433-6225433	8.17007	3.64622e-08	oe = 1.12
Chr27:6225439-6225439	12.0008	2.47813e-20	oe = 1.12
Chr27:6225440-6225440	12.0849	1.68997e-14	oe = 1.12
Chr27:6225445-6225445	10.4262	4.39859e-19	oe = 1.12
Chr27:6225446-6225446	11.0537	5.71093e-17	oe = 1.12
Chr27:6225455-6225455	9.40882	5.03411e-20	oe = 1.12
Chr27:6225456-6225456	9.98197	2.74464e-16	oe = 1.12
Chr27:6225463-6225463	8.58111	3.44098e-18	oe = 1.12
Chr27:6225464-6225464	7.11906	1.76564e-10	oe = 1.12
Chr27:6225466-6225466	9.35479	2.48228e-24	oe = 1.12
Chr27:6225467-6225467	6.48645	2.00153e-08	oe = 1.12
Chr27:6225477-6225477	9.56932	1.11927e-20	oe = 1.12
Chr27:6225478-6225478	9.43444	1.38551e-14	oe = 1.12
Chr27:6225483-6225483	11.4836	1.3645e-25	oe = 1.12
Chr27:6225484-6225484	8.75821	5.6e-14	oe = 1.12
Chr27:6225491-6225491	8.37437	6.87969e-20	oe = 1.12
Chr27:6225492-6225492	7.871	1.26706e-11	oe = 1.12
Chr27:6225498-6225498	7.74964	6.45278e-19	oe = 1.12
Chr27:6225499-6225499	5.93682	5.84069e-07	oe = 1.12
Chr27:6225537-6225537	6.92593	1.08848e-05	oe = 1.12
Chr27:6225547-6225547	6.47344	2.47654e-08	oe = 1.12
Chr27:6225554-6225554	5.27177	3.15111e-05	oe = 1.12
Chr27:6225556-6225556	5.77164	3.70516e-05	oe = 1.12
Chr27:6225557-6225557	9.66406	3.28455e-12	oe = 1.12
Chr27:6225579-6225579	5.11973	4.60391e-05	oe = 1.12
Chr27:6225580-6225580	7.1814	1.22723e-35	oe = 1.12
Chr27:6225582-6225582	7.24581	3.7606e-09	oe = 1.12
Chr27:6225583-6225583	9.76225	0	oe = 1.12
Chr27:6225589-6225589	8.62603	4.46535e-11	oe = 1.12
Chr27:6225590-6225590	9.59564	0	oe = 1.12
Chr27:6225600-6225600	8.34173	0	oe = 1.12
Chr18:62381216-62381216	31.7911	0.00159081	oe = 1.11
Chr18:59225247-59225247	5.72078	2.25547e-07	oe = 1.08
Chr18:59225268-59225268	3.322	0.000266187	oe = 1.08
Chr18:59225273-59225273	6.22079	1.05195e-20	oe = 1.08
Chr18:59225278-59225278	8.93606	2.73529e-40	oe = 1.08
Chr18:59225290-59225290	5.43504	1.19564e-25	oe = 1.08
Chr18:59225351-59225351	11.5506	1.43089e-39	oe = 1.08
Chr18:59225359-59225359	9.15402	6.88803e-31	oe = 1.08
Chr18:59225365-59225365	11.996	0	oe = 1.08
Chr18:59225366-59225366	13.4061	9.94611e-15	oe = 1.08
Chr18:59225373-59225373	12.9235	0	oe = 1.08
Chr18:59225374-59225374	14.5259	8.95562e-17	oe = 1.08
Chr18:59225403-59225403	8.38327	2.05022e-37	oe = 1.08
Chr18:59225404-59225404	10.8079	3.68067e-09	oe = 1.08
Chr18:59225407-59225407	7.78756	6.61939e-38	oe = 1.08
Chr18:59225408-59225408	11.8192	1.2863e-15	oe = 1.08
Chr18:59225417-59225417	5.1042	3.60672e-22	oe = 1.08
Chr18:59225418-59225418	8.96232	1.92962e-11	oe = 1.08
Chr18:59225419-59225419	8.45245	1.80444e-35	oe = 1.08
Chr18:59225420-59225420	10.5419	4.69511e-10	oe = 1.08
Chr18:59225424-59225424	7.88211	1.93455e-32	oe = 1.08
Chr18:59225425-59225425	8.10736	2.09161e-07	oe = 1.08
Chr18:59225434-59225434	6.70642	2.8211e-30	oe = 1.08
Chr18:59225435-59225435	10.7168	1.41426e-14	oe = 1.08
Chr18:59225436-59225436	6.33174	1.22545e-27	oe = 1.08
Chr18:59225437-59225437	8.77433	2.97587e-14	oe = 1.08
Chr18:59225438-59225438	7.10461	3.99792e-26	oe = 1.08
Chr18:59225439-59225439	7.60305	1.48287e-07	oe = 1.08
Chr18:59225441-59225441	9.57859	1.40414e-39	oe = 1.08
Chr18:59225442-59225442	10.316	9.98741e-11	oe = 1.08
Chr18:59225443-59225443	8.79269	4.2039e-45	oe = 1.08
Chr18:59225444-59225444	11.2716	3.86232e-13	oe = 1.08
Chr18:59225451-59225451	7.50107	4.87311e-39	oe = 1.08
Chr18:59225452-59225452	10.1222	1.80653e-13	oe = 1.08
Chr18:59225456-59225456	4.60557	1.83284e-26	oe = 1.08
Chr18:59225457-59225457	5.12092	1.779e-05	oe = 1.08
Chr18:59225459-59225459	6.29463	8.81662e-32	oe = 1.08
Chr18:59225460-59225460	11.0286	1.1813e-20	oe = 1.08
Chr18:59225462-59225462	3.34573	3.44273e-14	oe = 1.08
Chr18:59225473-59225473	4.18371	1.12255e-29	oe = 1.08
Chr18:59225474-59225474	4.33503	2.26894e-08	oe = 1.08
Chr18:59225478-59225478	6.85624	1.3052e-06	oe = 1.08
Chr18:59225649-59225649	9.9875	4.11576e-06	oe = 1.08
Chr18:59225668-59225668	4.82858	0.00128149	oe = 1.08
Chr18:59225670-59225670	6.70013	0.00276755	oe = 1.08
Chr18:59225678-59225678	9.58614	2.73837e-05	oe = 1.08
Chr18:59225693-59225693	5.84855	7.13213e-05	oe = 1.08
Chr18:59225696-59225696	15.2865	6.0137e-12	oe = 1.08
Chr18:59225697-59225697	13.4865	5.56628e-10	oe = 1.08
Chr18:59225700-59225700	10.4506	1.9335e-05	oe = 1.08
Chr18:59225703-59225703	10.709	0.000202039	oe = 1.08
Chr18:59225705-59225705	11.1037	0.000837463	oe = 1.08
Chr18:59225715-59225715	11.4018	0.0006287	oe = 1.08
Chr18:59225716-59225716	10.6923	0.00494772	oe = 1.08
Chr18:59225717-59225717	8.49342	0.00955546	oe = 1.08
Chr18:59225718-59225718	12.0331	7.91503e-05	oe = 1.08
Chr18:59225723-59225723	13.9291	6.50415e-11	oe = 1.08
Chr18:59225792-59225792	5.61911	5.26649e-22	oe = 1.08
Chr18:59225795-59225795	3.63821	2.71806e-20	oe = 1.08
Chr18:59225797-59225797	2.99938	1.79568e-14	oe = 1.08
Chr18:59225803-59225803	5.47505	2.64479e-33	oe = 1.08
Chr18:59225806-59225806	6.51266	1.64249e-40	oe = 1.08
Chr18:59225807-59225807	4.16069	0.000200869	oe = 1.08
Chr18:59225808-59225808	1.92163	1.11589e-08	oe = 1.08
Chr18:59225810-59225810	2.86287	3.44875e-16	oe = 1.08
Chr18:59225812-59225812	3.48214	5.82709e-20	oe = 1.08
Chr18:59225815-59225815	5.22665	4.38158e-32	oe = 1.08
Chr18:59225816-59225816	3.4563	0.00138482	oe = 1.08
Chr18:59225826-59225826	4.38545	2.82392e-08	oe = 1.08
Chr18:59225833-59225833	5.1941	1.93069e-07	oe = 1.08
Chr18:59225837-59225837	4.19676	8.12103e-05	oe = 1.08
Chr18:59225839-59225839	5.60015	1.31481e-07	oe = 1.08
Chr18:59225849-59225849	6.84029	1.04924e-06	oe = 1.08
Chr18:59225853-59225853	10.7982	5.37585e-28	oe = 1.08
Chr18:59225855-59225855	15.249	1.59051e-05	oe = 1.08
Chr18:59225856-59225856	12.3238	3.56851e-32	oe = 1.08
Chr18:59225859-59225859	5.36732	3.06351e-08	oe = 1.08
Chr18:59225862-59225862	8.22396	5.68679e-18	oe = 1.08
Chr18:59225865-59225865	7.04182	8.38575e-14	oe = 1.08
Chr18:59225868-59225868	5.21321	3.51385e-08	oe = 1.08
Chr18:59225871-59225871	10.7397	1.24361e-19	oe = 1.08
Chr18:59225905-59225905	2.09399	1.24553e-05	oe = 1.08
Chr18:59225915-59225915	1.88197	0.00023494	oe = 1.08
Chr18:59225919-59225919	4.34602	4.93258e-15	oe = 1.08
Chr18:59225923-59225923	4.4885	2.37343e-12	oe = 1.08
Chr18:59225926-59225926	3.84344	8.74766e-07	oe = 1.08
Chr18:59225937-59225937	7.52274	0.027398	oe = 1.08
Chr18:59225942-59225942	4.69549	0.0148312	oe = 1.08
Chr18:59225943-59225943	6.57806	0	oe = 1.08
Chr18:59225945-59225945	4.14827	1.68878e-21	oe = 1.08
Chr18:59225947-59225947	6.99011	0.007853	oe = 1.08
Chr18:59225948-59225948	7.80898	0	oe = 1.08
Chr18:59225950-59225950	4.29488	2.21321e-24	oe = 1.08
Chr18:59225956-59225956	3.40823	2.34831e-19	oe = 1.08
Chr18:59225958-59225958	7.63622	0.018665	oe = 1.08
Chr18:59225959-59225959	8.52105	2.24208e-44	oe = 1.08
Chr18:59225973-59225973	3.8526	5.7741e-19	oe = 1.08
Chr18:59225974-59225974	5.71283	0.0025972	oe = 1.08
Chr18:59225975-59225975	5.10474	2.22081e-33	oe = 1.08
Chr18:59225980-59225980	3.61742	5.7342e-22	oe = 1.08
Chr18:59225982-59225982	5.48185	1.18817e-26	oe = 1.08
Chr18:59225985-59225985	6.99012	0	oe = 1.08
Chr18:59225988-59225988	4.01803	1.87013e-27	oe = 1.08
Chr18:59225992-59225992	3.72374	7.6403e-24	oe = 1.08
Chr18:59225993-59225993	5.73379	0.000221689	oe = 1.08
Chr18:59225994-59225994	3.84728	2.93861e-29	oe = 1.08
Chr18:59225997-59225997	5.72723	2.53044e-34	oe = 1.08
Chr18:59226007-59226007	4.42712	1.80118e-26	oe = 1.08
Chr18:59226010-59226010	4.56411	7.68397e-21	oe = 1.08
Chr7:13093499-13093499	25.7934	0.0409066	oe = 1.03
Chr14:81591447-81591447	5.38055	0.0466335	oe = 1.02
Chr22:10737997-10737997	-15.3278	0.0142106	oe = 1.00
Chr3:117645937-117645937	15.9503	0.035591	oe = 0.98
Chr21:57973620-57973620	15.8999	0.035218	oe = 0.96
Chr21:57973637-57973637	13.2849	0.0196159	oe = 0.96
Chr11:13442530-13442530	33.272	0.0234132	oe = 0.95
Chr11:13442541-13442541	30.9111	0.0477009	oe = 0.95
Chr11:13442578-13442578	32.6479	0.0384248	oe = 0.95
Chr11:13442593-13442593	31.2676	0.0317404	oe = 0.95
Chr11:13442598-13442598	35.9228	0.0025192	oe = 0.95
Chr29:41140936-41140936	14.9586	0.0192448	oe = 0.94
Chr1:156546586-156546586	26.6148	0.0101953	oe = 0.93
Chr12:87143675-87143675	-6.53679	0.00149585	oe = 0.93
Chr12:87143718-87143718	-7.41591	0.000689746	oe = 0.93
Chr17:17203891-17203891	-20.3963	0.0188674	oe = 0.93
Chr17:7242864-7242864	8.97761	0.0222545	oe = 0.93
Chr17:7242867-7242867	9.08603	0.0100713	oe = 0.93
Chr18:39490339-39490339	25.2348	0.00023159	oe = 0.93
Chr10:21595063-21595063	9.61431	0.0143012	oe = 0.92
Chr18:62253898-62253898	25.4048	0.0283095	oe = 0.91
Chr4:76603505-76603505	-8.31341	0.0102823	oe = 0.91
Chr9:93870772-93870772	-28.9795	4.80955e-08	oe = 0.91
Chr18:1860976-1860976	21.2604	0.000596896	oe = 0.90
ChrX:10873154-10873154	10.1377	0.00546331	oe = 0.90
Chr18:14281897-14281897	11.5699	0.0360544	oe = 0.89
Chr27:6313421-6313421	13.1078	0.00416583	oe = 0.89
ChrX:78833889-78833889	22.1439	0.046164	oe = 0.89
Chr10:99935857-99935857	20.7251	0.00973114	oe = 0.88
Chr10:99935865-99935865	20.0533	0.00912343	oe = 0.88
Chr10:99935895-99935895	21.1348	0.0386657	oe = 0.88
Chr20:71796913-71796913	-7.54593	0.0413613	oe = 0.88
Chr8:112339494-112339494	-17.5495	0.0413613	oe = 0.88
Chr9:101984249-101984249	-25.1597	0.0201792	oe = 0.88
Chr1:97613017-97613017	17.6451	0.00744378	oe = 0.87
Chr16:79260919-79260919	22.581	0.0473979	oe = 0.87
Chr16:79260980-79260980	23.6876	0.0447918	oe = 0.87
Chr16:79261004-79261004	26.7694	0.0130207	oe = 0.87
Chr19:51236326-51236326	17.7358	0.0277715	oe = 0.87
Chr7:93039692-93039692	15.5841	0.0278999	oe = 0.87
ChrX:18914919-18914919	8.32272	3.71307e-05	oe = 0.87
ChrX:18914932-18914932	8.44768	0.00130004	oe = 0.87
ChrX:18914941-18914941	10.8568	1.30387e-06	oe = 0.87
ChrX:18914945-18914945	11.2999	9.72378e-05	oe = 0.87
ChrX:18914947-18914947	6.60263	0.0059853	oe = 0.87
ChrX:18914949-18914949	7.88911	0.00560595	oe = 0.87
Chr24:5332221-5332221	16.1544	0.0334771	oe = 0.86
Chr15:52302564-52302564	-14.1543	0.047038	oe = 0.84
Chr23:40811194-40811194	-22.3803	0.0371944	oe = 0.84
Chr3:120841695-120841695	21.5813	0.0210455	oe = 0.84
Chr5:115132905-115132905	15.7917	0.00675843	oe = 0.84
Chr6:116953194-116953194	27.6851	0.0403708	oe = 0.84
Chr6:116953223-116953223	33.4234	0.0128237	oe = 0.84
Chr6:116953227-116953227	29.9352	0.0431916	oe = 0.84
Chr6:116953259-116953259	30.8277	0.0108443	oe = 0.84
ChrX:133306801-133306801	21.5527	0.0254715	oe = 0.84
ChrX:133306823-133306823	23.7785	0.00389664	oe = 0.84
Chr19:18107567-18107567	8.63076	0.0266618	oe = 0.83
Chr23:43100602-43100602	16.1168	0.0384903	oe = 0.83
Chr8:111324667-111324667	-18.6506	0.0402529	oe = 0.83
Chr12:85375936-85375936	-21.0691	0.0186241	oe = 0.82
Chr2:136128725-136128725	-16.2899	0.0409066	oe = 0.82
Chr11:11181608-11181608	21.2454	0.0409624	oe = 0.81
Chr11:11181674-11181674	21.9274	7.05727e-05	oe = 0.81
Chr11:11181691-11181691	17.0624	0.011762	oe = 0.81
Chr12:86620526-86620526	16.1509	0.0293141	oe = 0.81
Chr12:86620535-86620535	16.931	0.0383221	oe = 0.81
Chr12:86620565-86620565	14.9322	0.0328183	oe = 0.81
Chr16:24356149-24356149	19.8659	0.0119457	oe = 0.81
Chr28:13095334-13095334	-25.0937	0.000917858	oe = 0.81
Chr3:8311025-8311025	23.2372	0.0323612	oe = 0.81
Chr3:8311055-8311055	21.6313	0.0471873	oe = 0.81
Chr8:102312652-102312652	31.3304	0.017261	oe = 0.81
Chr12:86716471-86716471	-22.0415	0.000766981	oe = 0.80
Chr17:60097812-60097812	-18.3704	0.0349652	oe = 0.80
Chr17:69561804-69561804	19.6639	0.0206771	oe = 0.80
Chr17:69561855-69561855	16.4912	0.0492626	oe = 0.80
Chr17:69561865-69561865	15.3237	0.047675	oe = 0.80
Chr17:69561868-69561868	17.6029	0.0464535	oe = 0.80
Chr17:71461231-71461231	13.8948	0.0295763	oe = 0.80
Chr19:51356423-51356423	20.721	0.0491572	oe = 0.80
Chr23:45123722-45123722	-17.1342	0.0166599	oe = 0.80
Chr7:17112764-17112764	35.4755	0.00354214	oe = 0.80
Chr8:7689610-7689610	11.2004	0.0256634	oe = 0.80
Chr12:23247795-23247795	-22.7509	0.00744619	oe = 0.79
Chr15:80387780-80387780	-16.7061	0.0179776	oe = 0.79
Chr22:58758097-58758097	-9.09591	0.00546331	oe = 0.79
Chr25:866766-866766	22.114	0.0349652	oe = 0.79
Chr5:114177310-114177310	19.9143	0.0126884	oe = 0.79
Chr5:114177317-114177317	19.8083	0.00970139	oe = 0.79
Chr5:114177339-114177339	18.1521	0.0427306	oe = 0.79
Chr5:114177356-114177356	23.3828	0.00298503	oe = 0.79
Chr5:26562016-26562016	-8.04782	0.0179879	oe = 0.79
Chr5:26562020-26562020	-9.3349	0.0466243	oe = 0.79
Chr7:11302385-11302385	24.7071	0.047675	oe = 0.79
Chr7:11302389-11302389	27.8704	0.00983091	oe = 0.79
Chr7:20354830-20354830	-20.5318	0.0122741	oe = 0.79
Chr13:57089122-57089122	7.94188	0.00686561	oe = 0.78
Chr21:33025538-33025538	12.1297	4.55752e-05	oe = 0.78
Chr21:33025597-33025597	9.11464	0.0297797	oe = 0.78
Chr21:33025600-33025600	8.67762	0.0444868	oe = 0.78
Chr21:33025602-33025602	8.608	0.0413613	oe = 0.78
Chr21:33025647-33025647	9.78073	0.0110088	oe = 0.78
Chr21:33025659-33025659	11.069	0.0150658	oe = 0.78
Chr21:33025858-33025858	3.5736	1.12104e-44	oe = 0.78
Chr21:33025866-33025866	4.26287	0	oe = 0.78
Chr21:33025867-33025867	5.17901	4.09486e-39	oe = 0.78
Chr21:33025893-33025893	4.47609	0	oe = 0.78
Chr21:33025894-33025894	4.80507	3.15595e-28	oe = 0.78
Chr21:33025905-33025905	5.13154	1.93159e-08	oe = 0.78
Chr21:33025906-33025906	4.46391	1.97349e-38	oe = 0.78
Chr21:33025915-33025915	4.50464	5.25012e-06	oe = 0.78
Chr21:33025921-33025921	4.12967	0.00242425	oe = 0.78
Chr21:33025942-33025942	4.44971	1.38927e-06	oe = 0.78
Chr21:33025957-33025957	4.4283	4.35198e-07	oe = 0.78
Chr21:33025960-33025960	3.76713	0.00184662	oe = 0.78
Chr21:33025998-33025998	4.47347	2.80052e-06	oe = 0.78
Chr21:33026011-33026011	-9.73531	9.83777e-12	oe = 0.78
Chr21:33026023-33026023	5.5985	2.52043e-14	oe = 0.78
Chr21:33026033-33026033	4.55988	0.048748	oe = 0.78
Chr21:33026047-33026047	10.0789	0.00283326	oe = 0.78
Chr21:33026048-33026048	12.1549	0.00507379	oe = 0.78
Chr21:33026058-33026058	11.3782	0	oe = 0.78
Chr21:33026059-33026059	10.9703	0.000487809	oe = 0.78
Chr21:33028948-33028948	-3.23453	0.000606738	oe = 0.78
Chr21:33028955-33028955	-3.4079	0.000246667	oe = 0.78
Chr21:33028963-33028963	-6.06095	4.09216e-05	oe = 0.78
Chr26:50637041-50637041	30.7098	0.0371057	oe = 0.78
Chr3:120285243-120285243	-29.2127	0.0492371	oe = 0.78
Chr3:120285252-120285252	-29.2059	0.0294477	oe = 0.78
Chr7:19632831-19632831	-27.0934	0.00934406	oe = 0.78
ChrX:37535944-37535944	-9.32499	0.0466884	oe = 0.78
Chr10:20854194-20854194	-10.8145	0.0409863	oe = 0.77
Chr11:106022369-106022369	21.8	0.0404652	oe = 0.77
Chr12:86362456-86362456	-17.5118	0.0133039	oe = 0.77
Chr13:78916697-78916697	28.703	0.0234271	oe = 0.77
Chr18:14210669-14210669	20.0592	0.0464639	oe = 0.77
Chr21:33002605-33002605	-0.241776	0.000191596	oe = 0.77
Chr21:33002629-33002629	1.03026	0.00178252	oe = 0.77
Chr21:33002643-33002643	-0.257429	0.000938155	oe = 0.77
Chr21:33002644-33002644	1.09156	0.00181399	oe = 0.77
Chr21:33002647-33002647	-14.2013	0	oe = 0.77
Chr21:33002648-33002648	-17.9027	0	oe = 0.77
Chr21:33002651-33002651	-0.219538	8.20014e-06	oe = 0.77
Chr21:33002655-33002655	-0.0900688	5.63406e-05	oe = 0.77
Chr21:33002786-33002786	3.68789	0.0326211	oe = 0.77
Chr21:33002793-33002793	5.56762	1.13906e-05	oe = 0.77
Chr21:33002799-33002799	4.30481	0.00553654	oe = 0.77
Chr21:33002805-33002805	3.85251	0.0463384	oe = 0.77
Chr21:33002823-33002823	3.64897	0.00822412	oe = 0.77
Chr21:33002825-33002825	4.27244	0.00177422	oe = 0.77
Chr21:33002829-33002829	4.5317	0.000600017	oe = 0.77
Chr21:33002835-33002835	4.47077	0.0040897	oe = 0.77
Chr21:33002845-33002845	4.04087	0.00763891	oe = 0.77
Chr21:33002891-33002891	3.71569	0.0276522	oe = 0.77
Chr21:33002904-33002904	4.07147	0.0179136	oe = 0.77
Chr21:33003073-33003073	6.94173	0	oe = 0.77
Chr21:33003078-33003078	7.35978	0	oe = 0.77
Chr21:33003080-33003080	6.78729	0	oe = 0.77
Chr21:33003090-33003090	6.8696	0	oe = 0.77
Chr21:33003096-33003096	6.90628	0	oe = 0.77
Chr21:33003119-33003119	6.67697	0	oe = 0.77
Chr23:43320-43320	8.00838	0.017261	oe = 0.77
Chr24:58246310-58246310	-20.8149	0.0380718	oe = 0.77
Chr29:48574967-48574967	-12.0944	0.00899086	oe = 0.77
Chr4:117989053-117989053	-21.9607	0.00408931	oe = 0.77
Chr8:42253937-42253937	29.2264	3.21916e-05	oe = 0.77
Chr22:58649415-58649415	16.9702	0.0139687	oe = 0.76
Chr4:112812602-112812602	32.2226	0.0414644	oe = 0.76
Chr6:114655324-114655324	20.744	0.00498397	oe = 0.75
Chr6:114655339-114655339	-25.5358	0.00675843	oe = 0.75
Chr13:77970146-77970146	-24.1017	0.000507067	oe = 0.74
Chr15:54609962-54609962	15.2306	0.00659897	oe = 0.74
Chr15:54609964-54609964	15.8136	0.0032838	oe = 0.74
Chr15:54609967-54609967	14.903	0.00965895	oe = 0.74
Chr15:54609981-54609981	15.1	0.0256634	oe = 0.74
Chr15:54610000-54610000	14.546	0.00521486	oe = 0.74
Chr15:54610009-54610009	12.5521	0.0244166	oe = 0.74
Chr15:54610025-54610025	15.9713	0.00334626	oe = 0.74
Chr16:46913393-46913393	15.2119	0.017655	oe = 0.74
Chr16:46913454-46913454	9.8426	0.00822412	oe = 0.74
Chr19:23076424-23076424	-26.6884	0.0440512	oe = 0.74
Chr19:57862647-57862647	11.0891	0.0111778	oe = 0.74
Chr19:57862673-57862673	9.70688	0.0491572	oe = 0.74
Chr20:70547104-70547104	17.6306	0.0142391	oe = 0.74
Chr20:70547376-70547376	13.7994	0.000577874	oe = 0.74
Chr20:70547385-70547385	15.9384	4.06439e-05	oe = 0.74
Chr20:70547406-70547406	14.3284	0.000247651	oe = 0.74
Chr20:70547414-70547414	16.1733	4.5454e-05	oe = 0.74
Chr20:70547455-70547455	14.1334	0.00182268	oe = 0.74
Chr21:27757955-27757955	22.2184	0.00489416	oe = 0.74
Chr29:7694471-7694471	18.678	0.0006287	oe = 0.74
Chr29:7694480-7694480	17.3554	0.00526341	oe = 0.74
Chr29:7694488-7694488	16.5298	0.0147191	oe = 0.74
Chr29:7694494-7694494	19.4414	0.00207656	oe = 0.74
Chr3:113091618-113091618	-9.90514	0.0497141	oe = 0.74
Chr3:120654053-120654053	15.6931	0.0127699	oe = 0.74
Chr8:10805855-10805855	20.0643	0.0333808	oe = 0.74
Chr12:86614746-86614746	24.9452	0.0194735	oe = 0.73
Chr21:69768729-69768729	-25.3955	0.000273087	oe = 0.73
Chr25:39257114-39257114	10.9512	0.0326724	oe = 0.73
Chr25:9205-9205	-7.52809	0.0303549	oe = 0.73
Chr4:118949632-118949632	-18.4882	0.0361854	oe = 0.73
Chr6:91615483-91615483	20.3226	0.0408313	oe = 0.73
Chr8:110907188-110907188	25.7614	0.0397425	oe = 0.73
Chr3:105806891-105806891	16.1643	0.00571322	oe = 0.72
Chr3:119877143-119877143	25.5032	0.0299743	oe = 0.72
Chr9:44320-44320	-2.91977	0.0444868	oe = 0.72
Chr17:72056740-72056740	45.0906	2.14401e-05	oe = 0.71
Chr17:72262412-72262412	25.3434	0.0375855	oe = 0.71
Chr7:71921734-71921734	18.3355	1.53273e-06	oe = 0.71
Chr7:71921749-71921749	-6.35904	0.0129589	oe = 0.71
Chr1:88396340-88396340	25.1592	8.40768e-05	oe = 0.70
Chr29:36077695-36077695	-13.5551	0.0189751	oe = 0.70
Chr29:51024505-51024505	19.1769	0.0364665	oe = 0.70
Chr5:119849747-119849747	-20.7226	0.000181285	oe = 0.70
Chr5:119849808-119849808	15.1239	0.0127699	oe = 0.70
Chr9:103642032-103642032	18.992	0.00275315	oe = 0.70
Chr17:60718681-60718681	-35.7898	0.000585263	oe = 0.69
Chr20:67674947-67674947	16.1636	0.0488103	oe = 0.69
Chr20:67677536-67677536	-18.9776	0.0284398	oe = 0.69
Chr21:67628245-67628245	-28.0618	0.036002	oe = 0.68
Chr21:68619708-68619708	19.095	0.0414907	oe = 0.68
Chr11:105067562-105067562	25.2126	0.0143482	oe = 0.67
Chr11:105067568-105067568	29.5079	0.000635025	oe = 0.67
Chr11:105067577-105067577	23.8538	0.00578137	oe = 0.67
Chr11:105810400-105810400	13.4875	0.047052	oe = 0.67
Chr12:85235846-85235846	-15.9898	5.65292e-05	oe = 0.67
Chr12:85235892-85235892	-21.1485	0.00531414	oe = 0.67
Chr12:85235897-85235897	-15.831	0.00434666	oe = 0.67
Chr12:85242175-85242175	-25.1199	0.0481659	oe = 0.67
Chr14:1190985-1190985	21.7153	0.0461345	oe = 0.67
Chr19:34971534-34971534	-18.3757	0.0140343	oe = 0.67
Chr6:114455763-114455763	11.351	0.0179571	oe = 0.67
Chr6:114455783-114455783	11.105	0.0169403	oe = 0.67
Chr6:114455786-114455786	12.3059	0.00291914	oe = 0.67
Chr6:114455794-114455794	10.5462	0.0207869	oe = 0.67
Chr11:105027680-105027680	19.893	0.00717368	oe = 0.66
Chr11:105629108-105629108	23.1649	0.026414	oe = 0.66
Chr11:105629123-105629123	25.1169	0.0153182	oe = 0.66
Chr12:86344996-86344996	-19.5318	5.15875e-05	oe = 0.66
Chr17:70477155-70477155	21.0733	0.000498723	oe = 0.66
Chr2:132887677-132887677	33.6993	0.0143938	oe = 0.66
Chr28:34808857-34808857	22.0469	0.00372404	oe = 0.66
Chr28:34808886-34808886	15.7752	0.0454578	oe = 0.66
Chr8:111120050-111120050	25.4924	0.000139169	oe = 0.66
Chr23:41489092-41489092	26.8836	0.00295728	oe = 0.65
Chr25:41708307-41708307	18.4058	0.0040897	oe = 0.65
Chr25:41708325-41708325	16.5165	0.0458135	oe = 0.65
Chr25:41708329-41708329	19.0987	0.00577881	oe = 0.65
Chr25:41783229-41783229	15.5857	0.0292127	oe = 0.65
Chr25:41783245-41783245	17.4458	0.000916438	oe = 0.65
Chr25:41783249-41783249	15.4379	0.0196159	oe = 0.65
Chr25:41783253-41783253	16.027	0.00436185	oe = 0.65
Chr25:41783262-41783262	15.1253	0.0322101	oe = 0.65
Chr25:41783264-41783264	15.6648	0.0100326	oe = 0.65
Chr25:41783271-41783271	14.4671	0.0365316	oe = 0.65
Chr25:41783275-41783275	15.8633	0.0279795	oe = 0.65
Chr25:41783279-41783279	15.512	0.0263204	oe = 0.65
Chr25:41783313-41783313	16.4503	0.0152052	oe = 0.65
Chr4:113625379-113625379	21.2238	0.00842919	oe = 0.65
Chr4:113625394-113625394	20.1658	0.00543221	oe = 0.65
Chr6:116635474-116635474	23.6795	0.000448926	oe = 0.65
Chr6:117212816-117212816	21.874	0.0357863	oe = 0.65
Chr9:102556107-102556107	13.4511	0.0473979	oe = 0.65
Chr18:14179443-14179443	14.1915	0.00822412	oe = 0.64
Chr18:14179450-14179450	13.7096	0.0047698	oe = 0.64
Chr18:14179504-14179504	13.726	0.043936	oe = 0.64
Chr18:14179513-14179513	17.2545	0.000987312	oe = 0.64
Chr18:14179523-14179523	15.1154	0.00275343	oe = 0.64
Chr20:112340-112340	5.10044	0.00135513	oe = 0.64
Chr20:112359-112359	-9.77971	8.32776e-10	oe = 0.64
Chr25:858296-858296	33.4787	0.000218883	oe = 0.64
Chr25:858349-858349	22.0306	0.0263763	oe = 0.64
Chr11:98617247-98617247	17.0329	0.0357863	oe = 0.63
Chr12:85502061-85502061	25.4984	0.00175031	oe = 0.63
Chr22:60291987-60291987	19.3969	0.0382037	oe = 0.63
Chr29:46450546-46450546	22.6688	0.0179905	oe = 0.62
ChrX:103617281-103617281	23.1346	0.0357863	oe = 0.61

## Sheet:  Table S2
Table S2 Differentially methylated genes between CON_P and CON_noP
Methylation position	Gene symbol	Gene ID	Gene description	Gene body regions	Methylation differences (%)	FDR
Chr4:112812602-112812602	ZNF775	ENSBTAG00000007983	zinc finger protein 775	Intronic	32.2226	0.0414644
ChrX:18914945-18914945	ZNF75D	ENSBTAG00000047954	zinc finger protein 75D	Intronic	11.2999	9.72378e-05
ChrX:18914941-18914941	ZNF75D	ENSBTAG00000047954	zinc finger protein 75D	Intronic	10.8568	1.30387e-06
ChrX:18914932-18914932	ZNF75D	ENSBTAG00000047954	zinc finger protein 75D	Intronic	8.44768	0.00130004
ChrX:18914919-18914919	ZNF75D	ENSBTAG00000047954	zinc finger protein 75D	Intronic	8.32272	3.71307e-05
ChrX:18914949-18914949	ZNF75D	ENSBTAG00000047954	zinc finger protein 75D	Intronic	7.88911	0.00560595
ChrX:18914947-18914947	ZNF75D	ENSBTAG00000047954	zinc finger protein 75D	Intronic	6.60263	0.0059853
Chr7:17112764-17112764	ZNF414	ENSBTAG00000007660	zinc finger protein 414	Exonic	35.4755	0.00354214
Chr28:34808857-34808857	ZMIZ1	ENSBTAG00000019313	zinc finger MIZ-type containing 1	Intronic	22.0469	0.00372404
Chr28:34808886-34808886	ZMIZ1	ENSBTAG00000019313	zinc finger MIZ-type containing 1	Intronic	15.7752	0.0454578
Chr27:35889453-35889453	ZMAT4	ENSBTAG00000017420	zinc finger matrin-type 4	Intronic	29.0291	0.00945506
Chr14:1190985-1190985	ZC3H3	ENSBTAG00000021472	zinc finger CCCH-type containing 3	Intronic	21.7153	0.0461345
Chr11:3061077-3061077	ZAP70	ENSBTAG00000005892	zeta chain of T cell receptor associated protein kinase 70	Intronic	-21.1431	0.0175681
Chr11:3061076-3061076	ZAP70	ENSBTAG00000005892	zeta chain of T cell receptor associated protein kinase 70	Intronic	-35.2387	1.33737e-11
Chr18:5506677-5506677	WWOX	ENSBTAG00000015894	WW domain containing oxidoreductase	Exonic	36.2656	7.62723e-08
Chr18:5268375-5268375	WWOX	ENSBTAG00000015894	WW domain containing oxidoreductase	Intronic	33.5291	0.013011
Chr18:5527811-5527811	WWOX	ENSBTAG00000015894	WW domain containing oxidoreductase	Intronic	25.4442	0.000917858
Chr18:5790939-5790939	WWOX	ENSBTAG00000015894	WW domain containing oxidoreductase	Intronic	23.8062	0.00540947
Chr18:6143689-6143689	WWOX	ENSBTAG00000015894	WW domain containing oxidoreductase	Intronic	-18.6379	8.48492e-06
Chr22:58196592-58196592	WNT7A	ENSBTAG00000001668	Wnt family member 7A	Intronic	17.1119	0.0297797
Chr11:104873743-104873743	WDR5	ENSBTAG00000047031	WD repeat domain 5	Intronic	-9.7049	0.016798
Chr4:119669201-119669201	VIPR2	ENSBTAG00000037649	vasoactive intestinal peptide receptor 2	Intronic	-19.693	0.00218394
Chr26:45312098-45312098	UROS	ENSBTAG00000005791	uroporphyrinogen III synthase	Intronic	32.1871	5.41468e-05
Chr23:14956275-14956275	UNC5CL	ENSBTAG00000002919	unc-5 family C-terminal like	Exonic	26.575	0.00294578
Chr14:19599895-19599895	UBE2V2	ENSBTAG00000023218	ubiquitin conjugating enzyme E2 V2	Intronic	21.1959	0.0421318
Chr9:101984249-101984249	TTLL2	ENSBTAG00000031481	tubulin tyrosine ligase like 2	Exonic	-25.1597	0.0201792
Chr10:102196219-102196219	TTC7B	ENSBTAG00000006392	tetratricopeptide repeat domain 7B	Intronic	23.2115	0.000171098
Chr5:106634060-106634060	TSPAN9	ENSBTAG00000049163	tetraspanin 9	Intronic	-22.3431	0.000761256
Chr13:80913964-80913964	TSHZ2	ENSBTAG00000007917	teashirt zinc finger homeobox 2	Intronic	15.5228	0.00520654
Chr17:63445199-63445199	TRPV4	ENSBTAG00000000031	transient receptor potential cation channel subfamily V member 4	Exonic	14.6662	0.0193748
Chr20:58783944-58783944	TRIO	ENSBTAG00000005514	trio Rho guanine nucleotide exchange factor	Intronic	19.321	0.000177411
Chr20:58783954-58783954	TRIO	ENSBTAG00000005514	trio Rho guanine nucleotide exchange factor	Intronic	15.8322	0.0348231
Chr20:58657886-58657886	TRIO	ENSBTAG00000005514	trio Rho guanine nucleotide exchange factor	Intronic	-34.2207	1.29941e-05
Chr3:117645937-117645937	TRAF3IP1	ENSBTAG00000015973	TRAF3 interacting protein 1	Exonic	15.9503	0.035591
Chr21:67557354-67557354	TRAF3	ENSBTAG00000013475	TNF receptor associated factor 3	Intronic	18.5424	0.000853911
Chr17:66200651-66200651	TPST2	ENSBTAG00000010368	tyrosylprotein sulfotransferase 2	Exonic	-32.6047	8.37605e-06
Chr5:1571012-1571012	TPH2	ENSBTAG00000020792	tryptophan hydroxylase 2	Intronic	25.6352	0.00936288
Chr18:2812034-2812034	TMEM170A	ENSBTAG00000015428	transmembrane protein 170A	Intronic	39.7303	0.00492317
Chr2:104091944-104091944	TMEM169	ENSBTAG00000010413	transmembrane protein 169	Intronic	-24.7855	0.0155212
Chr27:41711877-41711877	THRB	ENSBTAG00000017802	thyroid hormone receptor beta	Intronic	25.203	0.0260573
Chr27:41711939-41711939	THRB	ENSBTAG00000017802	thyroid hormone receptor beta	Intronic	25.0597	0.0467172
Chr27:41843594-41843594	THRB	ENSBTAG00000017802	thyroid hormone receptor beta	Intronic	12.5806	0.0266888
Chr14:8432392-8432392	TG	ENSBTAG00000007823	thyroglobulin	Exonic	18.2868	0.00860228
Chr14:8432376-8432376	TG	ENSBTAG00000007823	thyroglobulin	Exonic	17.6969	0.0313535
Chr14:8432407-8432407	TG	ENSBTAG00000007823	thyroglobulin	Exonic	16.9674	0.0154636
Chr10:26715280-26715280	TEP1	ENSBTAG00000001179	telomerase associated protein 1	Exonic	21.4659	0.0199808
Chr7:79768566-79768566	TENM2	ENSBTAG00000025071	teneurin transmembrane protein 2	Intronic	22.549	0.0342845
Chr7:79768552-79768552	TENM2	ENSBTAG00000025071	teneurin transmembrane protein 2	Intronic	22.0349	0.0214631
Chr21:68505844-68505844	TDRD9	ENSBTAG00000020402	tudor domain containing 9	Intronic	-16.9386	0.0230448
Chr21:68477150-68477150	TDRD9	ENSBTAG00000020402	tudor domain containing 9	Intronic	-18.9411	0.0364443
Chr4:103466660-103466660	TBXAS1	ENSBTAG00000020225	thromboxane A synthase 1	Intronic	17.0605	0.00998971
Chr4:103466704-103466704	TBXAS1	ENSBTAG00000020225	thromboxane A synthase 1	Exonic	15.0668	0.0111769
Chr17:60097812-60097812	TBX3	ENSBTAG00000021706	T-box 3	Exonic	-18.3704	0.0349652
ChrX:133391918-133391918	TBL1X	ENSBTAG00000018112	transducin beta like 1 X-linked	Intronic	-25.003	0.000231724
Chr8:63315652-63315652	TBC1D2	ENSBTAG00000019550	TBC1 domain family member 2	Exonic	-17.2418	0.00867509
Chr18:39490339-39490339	TAT	ENSBTAG00000002214	tyrosine aminotransferase	Intronic	25.2348	0.00023159
Chr18:62253898-62253898	SYT5	ENSBTAG00000002522	synaptotagmin 5	Exonic	25.4048	0.0283095
Chr16:80090111-80090111	SYT2	ENSBTAG00000047648	synaptotagmin 2	Intronic	-32.1811	0.00527742
Chr13:34747655-34747655	SVIL	ENSBTAG00000027444	supervillin	Intronic	-19.9004	0.0175152
Chr22:7510722-7510722	SUSD5	ENSBTAG00000005327	sushi domain containing 5	Intronic	33.4144	0.00236654
Chr10:11418809-11418809	STYX	ENSBTAG00000046956	serine/threonine/tyrosine interacting protein	Intronic	20.369	0.027398
Chr15:52302564-52302564	STARD10	ENSBTAG00000015182	StAR related lipid transfer domain containing 10	Exonic	-14.1543	0.047038
Chr1:80267268-80267268	ST6GAL1	ENSBTAG00000010357	ST6 beta-galactoside alpha-2,6- sialyltransferase 1	Intronic	19.2491	0.0293657
Chr25:858349-858349	SSTR5	ENSBTAG00000039974	somatostatin receptor 5	Exonic	22.0306	0.0263763
Chr13:54120215-54120215	SRMS	ENSBTAG00000001985	src-related kinase lacking C-terminal regulatory tyrosine and N-terminal myristylation sites	Intronic	16.8095	0.0239251
Chr6:113722657-113722657	SORCS2	ENSBTAG00000027434	sortilin related VPS10 domain containing receptor 2	Intronic	13.2955	0.0232617
Chr25:10791588-10791588	SNX29	ENSBTAG00000026371	sorting nexin 29	Intronic	20.9035	0.0038008
Chr25:10791622-10791622	SNX29	ENSBTAG00000026371	sorting nexin 29	Intronic	20.789	0.000308005
Chr25:10791559-10791559	SNX29	ENSBTAG00000026371	sorting nexin 29	Intronic	16.3545	0.0116347
Chr25:10761812-10761812	SNX29	ENSBTAG00000026371	sorting nexin 29	Intronic	-12.3556	0.0111216
Chr3:120285252-120285252	SNED1	ENSBTAG00000014132	sushi, nidogen and EGF like domains 1	Exonic	-29.2059	0.0294477
Chr3:120285243-120285243	SNED1	ENSBTAG00000014132	sushi, nidogen and EGF like domains 1	Exonic	-29.2127	0.0492371
Chr20:902760-902760	SLIT3	ENSBTAG00000017746	slit guidance ligand 3	Intronic	21.8639	0.00208534
Chr16:43934831-43934831	SLC25A33	ENSBTAG00000003177	solute carrier family 25 member 33	Intronic	22.065	0.00787506
Chr18:14281897-14281897	SLC22A31	ENSBTAG00000011533	solute carrier family 22 member 31	Exonic	11.5699	0.0360544
Chr9:96323248-96323248	SLC22A1	ENSBTAG00000008540	solute carrier family 22 member 1	Intronic	34.7179	0.0112013
Chr6:91615483-91615483	SHROOM3	ENSBTAG00000019633	shroom family member 3	Exonic	20.3226	0.0408313
Chr29:48106468-48106468	SHANK2	ENSBTAG00000003171	SH3 and multiple ankyrin repeat domains 2	Intronic	-6.06923	0.0344646
Chr6:114541311-114541311	SH3TC1	ENSBTAG00000047876	SH3 domain and tetratricopeptide repeats 1	Exonic	17.2768	0.0190603
Chr17:65986024-65986024	SEZ6L	ENSBTAG00000006569	seizure related 6 homolog like	Intronic	-7.73778	0.0459159
Chr19:54583838-54583838	SEPT9	ENSBTAG00000002633	septin 9	Intronic	17.0689	0.0461345
Chr19:54583827-54583827	SEPT9	ENSBTAG00000002633	septin 9	Intronic	16.282	0.0274534
Chr21:21598517-21598517	SEMA4B	ENSBTAG00000021273	semaphorin 4B	Intronic	18.9897	0.0297797
Chr8:10805855-10805855	SCARA5	ENSBTAG00000019636	scavenger receptor class A member 5	Intronic	20.0643	0.0333808
Chr5:119769666-119769666	SBF1	ENSBTAG00000021337	SET binding factor 1	Intronic	-17.4056	0.009308
Chr11:105067568-105067568	RXRA	ENSBTAG00000017851	retinoid X receptor alpha	Intronic	29.5079	0.000635025
Chr11:105067562-105067562	RXRA	ENSBTAG00000017851	retinoid X receptor alpha	Intronic	25.2126	0.0143482
Chr11:105067577-105067577	RXRA	ENSBTAG00000017851	retinoid X receptor alpha	Intronic	23.8538	0.00578137
Chr11:105027680-105027680	RXRA	ENSBTAG00000017851	retinoid X receptor alpha	Intronic	19.893	0.00717368
Chr5:115132905-115132905	RTL6	ENSBTAG00000012425	retrotransposon Gag like 6	Exonic	15.7917	0.00675843
Chr18:53342706-53342706	RSPH6A	ENSBTAG00000012097	radial spoke head 6 homolog A	Exonic	24.8964	9.91961e-06
Chr18:53342715-53342715	RSPH6A	ENSBTAG00000012097	radial spoke head 6 homolog A	Exonic	21.6058	0.00126816
Chr18:53342720-53342720	RSPH6A	ENSBTAG00000012097	radial spoke head 6 homolog A	Exonic	19.6042	0.025409
Chr18:53342654-53342654	RSPH6A	ENSBTAG00000012097	radial spoke head 6 homolog A	Intronic	18.9911	0.000768074
Chr18:53342677-53342677	RSPH6A	ENSBTAG00000012097	radial spoke head 6 homolog A	Exonic	18.1574	0.00170684
Chr18:53342670-53342670	RSPH6A	ENSBTAG00000012097	radial spoke head 6 homolog A	Intronic	17.7331	0.00292939
Chr9:101430340-101430340	RPS6KA2	ENSBTAG00000021741	ribosomal protein S6 kinase A2	Intronic	24.3835	0.0297797
Chr2:132887677-132887677	RNF186	ENSBTAG00000030367	ring finger protein 186	Exonic	33.6993	0.0143938
Chr8:102759702-102759702	RGS3	ENSBTAG00000004499	regulator of G protein signaling 3	Intronic	19.7062	0.0172219
Chr1:97613017-97613017	RF00024	ENSBTAG00000043157	No description	Exonic	17.6451	0.00744378
Chr27:6222664-6222664	RF00002	ENSBTAG00000048608	No description	Exonic	12.1324	0
Chr27:6222663-6222663	RF00002	ENSBTAG00000048608	No description	Exonic	11.1151	0
Chr27:6222672-6222672	RF00002	ENSBTAG00000048608	No description	Exonic	10.5774	0
Chr27:6222767-6222767	RF00002	ENSBTAG00000048608	No description	Exonic	9.73006	2.21644e-06
Chr27:6222790-6222790	RF00002	ENSBTAG00000048608	No description	Exonic	8.82331	0.00655473
Chr27:6222652-6222652	RF00002	ENSBTAG00000048608	No description	Exonic	8.56849	0
Chr27:6222651-6222651	RF00002	ENSBTAG00000048608	No description	Exonic	7.85505	0
Chr27:6222779-6222779	RF00002	ENSBTAG00000048608	No description	Exonic	7.5497	5.60978e-05
Chr27:6222774-6222774	RF00002	ENSBTAG00000048608	No description	Exonic	6.97958	0.000150468
Chr27:6222649-6222649	RF00002	ENSBTAG00000048608	No description	Exonic	6.8151	0
Chr27:6222770-6222770	RF00002	ENSBTAG00000048608	No description	Exonic	6.53504	0.000549707
Chr27:6222648-6222648	RF00002	ENSBTAG00000048608	No description	Exonic	6.47098	0
Chr27:6222791-6222791	RF00002	ENSBTAG00000048608	No description	Exonic	6.2333	0.00954279
Chr21:33002829-33002829	RF00001	ENSBTAG00000050043	No description	Exonic	4.5317	0.000600017
Chr21:33002835-33002835	RF00001	ENSBTAG00000050043	No description	Exonic	4.47077	0.0040897
Chr21:33002799-33002799	RF00001	ENSBTAG00000050043	No description	Exonic	4.30481	0.00553654
Chr21:33002825-33002825	RF00001	ENSBTAG00000050043	No description	Exonic	4.27244	0.00177422
Chr21:33002904-33002904	RF00001	ENSBTAG00000050043	No description	Exonic	4.07147	0.0179136
Chr21:33002845-33002845	RF00001	ENSBTAG00000050043	No description	Exonic	4.04087	0.00763891
Chr21:33002805-33002805	RF00001	ENSBTAG00000050043	No description	Exonic	3.85251	0.0463384
Chr21:33002891-33002891	RF00001	ENSBTAG00000050043	No description	Exonic	3.71569	0.0276522
Chr21:33002823-33002823	RF00001	ENSBTAG00000050043	No description	Exonic	3.64897	0.00822412
Chr17:12129475-12129475	REELD1	ENSBTAG00000054105	reeler domain containing 1	Exonic	26.6128	0.00506784
Chr17:60718681-60718681	RBM19	ENSBTAG00000031824	RNA binding motif protein 19	Intronic	-35.7898	0.000585263
Chr27:40338945-40338945	RARB	ENSBTAG00000011518	retinoic acid receptor beta	Intronic	-28.3513	1.34303e-06
Chr11:103093843-103093843	RALGDS	ENSBTAG00000004194	ral guanine nucleotide dissociation stimulator	Exonic	-26.0602	0.00330246
Chr19:34736743-34736743	RAI1	ENSBTAG00000004768	retinoic acid induced 1	Intronic	16.8612	0.00141489
Chr19:34736667-34736667	RAI1	ENSBTAG00000004768	retinoic acid induced 1	Intronic	14.7109	0.0276645
Chr19:34736731-34736731	RAI1	ENSBTAG00000004768	retinoic acid induced 1	Intronic	14.4577	0.0200765
Chr19:34736693-34736693	RAI1	ENSBTAG00000004768	retinoic acid induced 1	Intronic	14.0969	0.0261105
Chr4:119017021-119017021	PTPRN2	ENSBTAG00000004958	protein tyrosine phosphatase, receptor type N2	Intronic	22.4012	0.0423679
Chr4:118949632-118949632	PTPRN2	ENSBTAG00000004958	protein tyrosine phosphatase, receptor type N2	Intronic	-18.4882	0.0361854
Chr4:118975682-118975682	PTPRN2	ENSBTAG00000004958	protein tyrosine phosphatase, receptor type N2	Intronic	-21.996	0.0268445
Chr15:77745708-77745708	PTPRJ	ENSBTAG00000024715	protein tyrosine phosphatase, receptor type J	Intronic	19.4182	0.028943
Chr16:80425645-80425645	PTPN7	ENSBTAG00000003016	protein tyrosine phosphatase, non-receptor type 7	Exonic	23.8166	0.0407425
Chr16:80426283-80426283	PTPN7	ENSBTAG00000003016	protein tyrosine phosphatase, non-receptor type 7	Intronic	-18.523	4.74414e-06
Chr7:11302389-11302389	PTGER1	ENSBTAG00000017041	prostaglandin E receptor 1	Exonic	27.8704	0.00983091
Chr7:11302385-11302385	PTGER1	ENSBTAG00000017041	prostaglandin E receptor 1	Exonic	24.7071	0.047675
Chr11:106022369-106022369	PTGDS	ENSBTAG00000015074	prostaglandin D2 synthase	Intronic	21.8	0.0404652
Chr16:29866378-29866378	PSEN2	ENSBTAG00000013197	presenilin 2	Intronic	11.9481	0.00524122
Chr7:51018765-51018765	PSD2	ENSBTAG00000000238	pleckstrin and Sec7 domain containing 2	Intronic	18.6345	0.017261
Chr11:101545720-101545720	PRRC2B	ENSBTAG00000004400	proline rich coiled-coil 2B	Intronic	24.8253	0.0248823
Chr12:23247795-23247795	PROSER1	ENSBTAG00000010949	proline and serine rich 1	Exonic	-22.7509	0.00744619
Chr4:114199473-114199473	PRKAG2	ENSBTAG00000002917	protein kinase AMP-activated non-catalytic subunit gamma 2	Intronic	25.2058	0.000384386
Chr4:114199466-114199466	PRKAG2	ENSBTAG00000002917	protein kinase AMP-activated non-catalytic subunit gamma 2	Intronic	19.2988	0.024673
Chr4:114199486-114199486	PRKAG2	ENSBTAG00000002917	protein kinase AMP-activated non-catalytic subunit gamma 2	Intronic	18.3831	0.00798111
Chr16:49593826-49593826	PRDM16	ENSBTAG00000018965	PR/SET domain 16	Intronic	38.582	3.74251e-05
Chr17:71016061-71016061	PRAME	ENSBTAG00000033890	preferentially expressed antigen in melanoma	Intronic	19.7082	0.031104
Chr11:105810400-105810400	PPP1R26	ENSBTAG00000030317	protein phosphatase 1 regulatory subunit 26	Exonic	13.4875	0.047052
Chr5:50706670-50706670	PPM1H	ENSBTAG00000011857	protein phosphatase, Mg2+/Mn2+ dependent 1H	Intronic	19.4205	0.0317724
Chr17:72086465-72086465	PPIL2	ENSBTAG00000021121	peptidylprolyl isomerase like 2	Intronic	-14.5457	0.033214
ChrX:134910901-134910901	PNPLA4	ENSBTAG00000015849	patatin like phospholipase domain containing 4	Intronic	15.2964	0.00270697
Chr22:60246685-60246685	PLXNA1	ENSBTAG00000009159	plexin A1	Intronic	-12.6249	0.0399041
Chr1:153949103-153949103	PLCL2	ENSBTAG00000009942	phospholipase C like 2	Intronic	21.5801	0.0488103
Chr18:8413581-8413581	PLCG2	ENSBTAG00000002103	phospholipase C gamma 2	Intronic	22.8317	0.0412265
Chr18:8426370-8426370	PLCG2	ENSBTAG00000002103	phospholipase C gamma 2	Intronic	14.1574	0.00139784
Chr18:8438705-8438705	PLCG2	ENSBTAG00000002103	phospholipase C gamma 2	Exonic	-15.1268	0.00131293
Chr17:64992060-64992060	PIWIL3	ENSBTAG00000015526	piwi like RNA-mediated gene silencing 3	Intronic	-20.7247	2.13602e-05
Chr17:72262412-72262412	PI4KA	ENSBTAG00000013971	phosphatidylinositol 4-kinase alpha	Intronic	25.3434	0.0375855
Chr24:61087866-61087866	PHLPP1	ENSBTAG00000045832	PH domain and leucine rich repeat protein phosphatase 1	Intronic	23.8528	0.0418482
ChrX:121274642-121274642	PHEX	ENSBTAG00000000419	phosphate regulating endopeptidase homolog X- linked	Intronic	10.2354	0.001557
ChrX:121281667-121281667	PHEX	ENSBTAG00000000419	phosphate regulating endopeptidase homolog X- linked	Intronic	7.21537	2.20426e-05
ChrX:121281500-121281500	PHEX	ENSBTAG00000000419	phosphate regulating endopeptidase homolog X- linked	Intronic	-12.3711	0.0135215
ChrX:121274768-121274768	PHEX	ENSBTAG00000000419	phosphate regulating endopeptidase homolog X- linked	Intronic	-27.5322	1.39282e-13
Chr17:69561804-69561804	PES1	ENSBTAG00000007728	pescadillo ribosomal biogenesis factor 1	Exonic	19.6639	0.0206771
Chr17:69561868-69561868	PES1	ENSBTAG00000007728	pescadillo ribosomal biogenesis factor 1	Exonic	17.6029	0.0464535
Chr17:69561855-69561855	PES1	ENSBTAG00000007728	pescadillo ribosomal biogenesis factor 1	Exonic	16.4912	0.0492626
Chr17:69561865-69561865	PES1	ENSBTAG00000007728	pescadillo ribosomal biogenesis factor 1	Exonic	15.3237	0.047675
Chr3:120841695-120841695	PDCD1	ENSBTAG00000011543	programmed cell death 1	Intronic	21.5813	0.0210455
Chr17:70134093-70134093	PATZ1	ENSBTAG00000005478	POZ/BTB and AT hook containing zinc finger 1	Intronic	20.2099	0.000123381
Chr17:70134026-70134026	PATZ1	ENSBTAG00000005478	POZ/BTB and AT hook containing zinc finger 1	Intronic	13.835	0.0319549
Chr7:11631708-11631708	PALM3	ENSBTAG00000046744	paralemmin 3	Exonic	16.7559	0.0231132
Chr10:21595063-21595063	PABPN1	ENSBTAG00000006884	poly(A) binding protein nuclear 1	Exonic	9.61431	0.0143012
Chr2:132825866-132825866	OTUD3	ENSBTAG00000017108	OTU deubiquitinase 3	Intronic	26.0454	9.29911e-05
Chr17:69285704-69285704	OSM	ENSBTAG00000016163	oncostatin M	Intronic	-27.1698	0.0303161
Chr17:69285653-69285653	OSM	ENSBTAG00000016163	oncostatin M	Intronic	-27.9305	0.035039
Chr17:69285697-69285697	OSM	ENSBTAG00000016163	oncostatin M	Intronic	-30.9178	0.0371944
Chr17:69765990-69765990	OSBP2	ENSBTAG00000019146	oxysterol binding protein 2	Intronic	27.0083	0.0138626
Chr22:58500627-58500627	NUP210	ENSBTAG00000003665	nucleoporin 210	Intronic	27.4889	0.00362841
Chr21:19192132-19192132	NTRK3	ENSBTAG00000047543	neurotrophic receptor tyrosine kinase 3	Intronic	21.6547	0.0126076
Chr29:34935561-34935561	NTM	ENSBTAG00000010032	neurotrimin	Intronic	13.6566	0.0454337
Chr22:57337481-57337481	NR2C2	ENSBTAG00000013716	nuclear receptor subfamily 2 group C member 2	Intronic	-17.5124	0.000551185
Chr17:57793428-57793428	NOS1	ENSBTAG00000002023	nitric oxide synthase 1	Exonic	19.6877	0.0141273
Chr29:36077695-36077695	NFRKB	ENSBTAG00000017610	nuclear factor related to kappaB binding protein	Exonic	-13.5551	0.0189751
Chr29:36073286-36073286	NFRKB	ENSBTAG00000017610	nuclear factor related to kappaB binding protein	Intronic	-19.3971	0.0313535
Chr7:12559297-12559297	NFIX	ENSBTAG00000018229	nuclear factor I X	Intronic	24.2603	0.0259233
Chr16:2729462-2729462	NFASC	ENSBTAG00000045895	neurofascin	Intronic	-21.9849	0.0108063
Chr6:116635474-116635474	NELFA	ENSBTAG00000017921	negative elongation factor complex member A	Intronic	23.6795	0.000448926
Chr23:45123722-45123722	NEDD9	ENSBTAG00000006287	neural precursor cell expressed, developmentally down-regulated 9	Intronic	-17.1342	0.0166599
Chr15:83455673-83455673	NCAPD3	ENSBTAG00000002260	non-SMC condensin II complex subunit D3	Intronic	-12.6799	0.0125928
Chr12:85235897-85235897	NAXD	ENSBTAG00000011466	NAD(P)HX dehydratase	Intronic	-15.831	0.00434666
Chr12:85235846-85235846	NAXD	ENSBTAG00000011466	NAD(P)HX dehydratase	Intronic	-15.9898	5.65292e-05
Chr12:85235892-85235892	NAXD	ENSBTAG00000011466	NAD(P)HX dehydratase	Intronic	-21.1485	0.00531414
Chr15:64733499-64733499	NAT10	ENSBTAG00000016747	N-acetyltransferase 10	Intronic	14.2838	0.000318562
Chr29:48315842-48315842	NADSYN1	ENSBTAG00000016470	NAD synthetase 1	Intronic	15.9065	0.0421318
Chr3:15428898-15428898	MUC1	ENSBTAG00000017104	mucin 1, cell surface associated	Exonic	16.426	0.0174616
Chr12:31246105-31246105	MTUS2	ENSBTAG00000001094	microtubule associated scaffold protein 2	Exonic	21.1451	0.0104412
Chr6:25020351-25020351	MTTP	ENSBTAG00000011944	microsomal triglyceride transfer protein	Intronic	-10.0457	0.010083
Chr21:69729492-69729492	MTA1	ENSBTAG00000047606	metastasis associated 1	Intronic	14.0773	0.0347381
Chr19:34971534-34971534	MPRIP	ENSBTAG00000010534	myosin phosphatase Rho interacting protein	Exonic	-18.3757	0.0140343
Chr5:114177356-114177356	MPPED1	ENSBTAG00000053619	metallophosphoesterase domain containing 1	Intronic	23.3828	0.00298503
Chr5:114177310-114177310	MPPED1	ENSBTAG00000053619	metallophosphoesterase domain containing 1	Intronic	19.9143	0.0126884
Chr5:114177317-114177317	MPPED1	ENSBTAG00000053619	metallophosphoesterase domain containing 1	Intronic	19.8083	0.00970139
Chr5:114177339-114177339	MPPED1	ENSBTAG00000053619	metallophosphoesterase domain containing 1	Intronic	18.1521	0.0427306
Chr23:6325083-6325083	MLIP	ENSBTAG00000014581	muscular LMNA interacting protein	Exonic	-19.6889	0.0413613
Chr19:26495841-26495841	MINK1	ENSBTAG00000004907	misshapen like kinase 1	Intronic	-13.5211	0.0433926
Chr26:48857669-48857669	MGMT	ENSBTAG00000050386	O-6-methylguanine-DNA methyltransferase	Intronic	14.7068	0.0121909
Chr22:59802943-59802943	MGLL	ENSBTAG00000018248	monoglyceride lipase	Intronic	26.423	0.000447124
Chr22:59758599-59758599	MGLL	ENSBTAG00000018248	monoglyceride lipase	Intronic	21.0829	0.00776442
Chr22:59758622-59758622	MGLL	ENSBTAG00000018248	monoglyceride lipase	Intronic	20.4823	0.0171182
Chr23:24710699-24710699	MCM3	ENSBTAG00000010721	minichromosome maintenance complex component 3	Exonic	-24.3572	0.010824
Chr22:59905868-59905868	MCM2	ENSBTAG00000014380	minichromosome maintenance complex component 2	Intronic	41.4828	5.07013e-06
Chr22:59904380-59904380	MCM2	ENSBTAG00000014380	minichromosome maintenance complex component 2	Intronic	18.2227	0.017261
Chr18:10415715-10415715	MBTPS1	ENSBTAG00000010170	membrane bound transcription factor peptidase, site 1	Intronic	13.267	0.00334626
Chr18:10403257-10403257	MBTPS1	ENSBTAG00000010170	membrane bound transcription factor peptidase, site 1	Intronic	-11.4483	0.0179406
Chr28:44309797-44309797	MARCH8	ENSBTAG00000019537	membrane associated ring-CH-type finger 8	Intronic	23.9607	0.00260393
Chr16:24243572-24243572	MARC2	ENSBTAG00000016277	mitochondrial amidoxime reducing component 2	Intronic	-26.7306	0.000673199
Chr3:120167838-120167838	MAB21L4	ENSBTAG00000012374	mab-21 like 4	Exonic	-20.2303	0.0463528
Chr23:48545627-48545627	LY86	ENSBTAG00000031444	lymphocyte antigen 86	Intronic	21.1162	0.012712
Chr10:20854194-20854194	LTB4R	ENSBTAG00000010238	leukotriene B4 receptor	Exonic	-10.8145	0.0409863
Chr15:80387780-80387780	LRRC55	ENSBTAG00000004206	leucine rich repeat containing 55	Exonic	-16.7061	0.0179776
Chr17:7242867-7242867	LRBA	ENSBTAG00000018546	LPS responsive beige-like anchor protein	Intronic	9.08603	0.0100713
Chr17:7242864-7242864	LRBA	ENSBTAG00000018546	LPS responsive beige-like anchor protein	Intronic	8.97761	0.0222545
Chr18:55167604-55167604	LMTK3	ENSBTAG00000012016	lemur tyrosine kinase 3	Exonic	41.0471	1.08604e-08
Chr18:62883708-62883708	LENG8	ENSBTAG00000011689	leukocyte receptor cluster member 8	Intronic	-26.9321	4.56529e-05
Chr11:101258150-101258150	LAMC3	ENSBTAG00000017473	laminin subunit gamma 3	Intronic	22.7742	0.015393
ChrX:37535944-37535944	LAGE3	ENSBTAG00000054868	L antigen family member 3	Exonic	-9.32499	0.0466884
Chr15:54610025-54610025	KLHL35	ENSBTAG00000015087	kelch like family member 35	Exonic	15.9713	0.00334626
Chr15:54609964-54609964	KLHL35	ENSBTAG00000015087	kelch like family member 35	Exonic	15.8136	0.0032838
Chr15:54609962-54609962	KLHL35	ENSBTAG00000015087	kelch like family member 35	Exonic	15.2306	0.00659897
Chr15:54609981-54609981	KLHL35	ENSBTAG00000015087	kelch like family member 35	Exonic	15.1	0.0256634
Chr15:54609967-54609967	KLHL35	ENSBTAG00000015087	kelch like family member 35	Exonic	14.903	0.00965895
Chr15:54610000-54610000	KLHL35	ENSBTAG00000015087	kelch like family member 35	Exonic	14.546	0.00521486
Chr15:54610009-54610009	KLHL35	ENSBTAG00000015087	kelch like family member 35	Exonic	12.5521	0.0244166
Chr3:120092697-120092697	KIF1A	ENSBTAG00000011538	kinesin family member 1A	Intronic	-18.8991	0.00599656
Chr16:79261004-79261004	KIF14	ENSBTAG00000021874	kinesin family member 14	Exonic	26.7694	0.0130207
Chr16:79260980-79260980	KIF14	ENSBTAG00000021874	kinesin family member 14	Exonic	23.6876	0.0447918
Chr16:79260919-79260919	KIF14	ENSBTAG00000021874	kinesin family member 14	Exonic	22.581	0.0473979
Chr17:65252617-65252617	KIAA1671	ENSBTAG00000044022	KIAA1671	Intronic	-28.0301	0.000133239
Chr23:13078150-13078150	KCNK5	ENSBTAG00000011112	potassium two pore domain channel subfamily K member 5	Intronic	20.1471	0.00402156
Chr10:101754899-101754899	KCNK13	ENSBTAG00000045849	potassium two pore domain channel subfamily K member 13	Intronic	23.1122	3.30168e-05
Chr10:99935895-99935895	KCNK10	ENSBTAG00000019355	potassium two pore domain channel subfamily K member 10	Intronic	21.1348	0.0386657
Chr10:99935857-99935857	KCNK10	ENSBTAG00000019355	potassium two pore domain channel subfamily K member 10	Intronic	20.7251	0.00973114
Chr10:99935865-99935865	KCNK10	ENSBTAG00000019355	potassium two pore domain channel subfamily K member 10	Intronic	20.0533	0.00912343
Chr1:156546586-156546586	KCNH8	ENSBTAG00000012798	potassium voltage-gated channel subfamily H member 8	Intronic	26.6148	0.0101953
Chr22:59599295-59599295	KBTBD12	ENSBTAG00000011547	kelch repeat and BTB domain containing 12	Intronic	27.9803	0.0121177
Chr1:157310924-157310924	KAT2B	ENSBTAG00000000746	lysine acetyltransferase 2B	Intronic	23.6708	1.39819e-06
Chr18:13188196-13188196	JPH3	ENSBTAG00000006899	junctophilin 3	Intronic	18.1733	0.0413433
Chr23:41489092-41489092	JARID2	ENSBTAG00000012938	jumonji and AT-rich interaction domain containing 2	Intronic	26.8836	0.00295728
Chr21:69506062-69506062	JAG2	ENSBTAG00000007319	jagged canonical Notch ligand 2	Exonic	-20.4635	0.00189483
Chr10:20990968-20990968	IRF9	ENSBTAG00000005816	interferon regulatory factor 9	Exonic	-16.0001	0.00154749
Chr22:58807259-58807259	IQSEC1	ENSBTAG00000003237	IQ motif and Sec7 domain 1	Intronic	25.6804	0.0423964
Chr22:58758097-58758097	IQSEC1	ENSBTAG00000003237	IQ motif and Sec7 domain 1	Intronic	-9.09591	0.00546331
Chr22:58875108-58875108	IQSEC1	ENSBTAG00000003237	IQ motif and Sec7 domain 1	Exonic	-32.7041	4.41017e-05
Chr25:41436905-41436905	INTS1	ENSBTAG00000000642	integrator complex subunit 1	Intronic	-13.3862	0.0287792
Chr6:117385205-117385205	IDUA	ENSBTAG00000007002	iduronidase, alpha-L-	Intronic	19.8044	0.00153412
Chr20:67674947-67674947	ICE1	ENSBTAG00000018501	interactor of little elongation complex ELL subunit 1	Exonic	16.1636	0.0488103
Chr20:67677536-67677536	ICE1	ENSBTAG00000018501	interactor of little elongation complex ELL subunit 1	Exonic	-18.9776	0.0284398
Chr17:63178651-63178651	HNF1A	ENSBTAG00000021795	HNF1 homeobox A	Exonic	-23.5679	0.000414896
Chr7:20354830-20354830	HMG20B	ENSBTAG00000008789	high mobility group 20B	Intronic	-20.5318	0.0122741
Chr16:66977618-66977618	HMCN1	ENSBTAG00000015235	hemicentin 1	Intronic	-19.3088	0.000515633
Chr16:24356149-24356149	HLX	ENSBTAG00000014560	H2.0 like homeobox	Exonic	19.8659	0.0119457
Chr19:23076424-23076424	HIC1	ENSBTAG00000025130	HIC ZBTB transcriptional repressor 1	Intronic	-26.6884	0.0440512
Chr7:19632831-19632831	HDGFL2	ENSBTAG00000013251	HDGF like 2	Intronic	-27.0934	0.00934406
Chr18:11618962-11618962	GSE1	ENSBTAG00000009918	Gse1 coiled-coil protein	Intronic	-14.1639	0.0101812
Chr12:86614746-86614746	GRTP1	ENSBTAG00000010246	growth hormone regulated TBC protein 1	Intronic	24.9452	0.0194735
Chr12:86620535-86620535	GRTP1	ENSBTAG00000010246	growth hormone regulated TBC protein 1	Intronic	16.931	0.0383221
Chr12:86620526-86620526	GRTP1	ENSBTAG00000010246	growth hormone regulated TBC protein 1	Intronic	16.1509	0.0293141
Chr12:86620565-86620565	GRTP1	ENSBTAG00000010246	growth hormone regulated TBC protein 1	Intronic	14.9322	0.0328183
Chr23:8141060-8141060	GRM4	ENSBTAG00000013632	glutamate metabotropic receptor 4	Exonic	13.2865	0.0202146
Chr23:8202208-8202208	GRM4	ENSBTAG00000013632	glutamate metabotropic receptor 4	Intronic	11.9958	0.0297797
Chr23:8202217-8202217	GRM4	ENSBTAG00000013632	glutamate metabotropic receptor 4	Intronic	10.4994	0.0495542
Chr28:40847774-40847774	GRID1	ENSBTAG00000019623	glutamate ionotropic receptor delta type subunit 1	Intronic	19.909	0.0464278
ChrX:133306823-133306823	GPR143	ENSBTAG00000006472	G protein-coupled receptor 143	Intronic	23.7785	0.00389664
ChrX:133306801-133306801	GPR143	ENSBTAG00000006472	G protein-coupled receptor 143	Intronic	21.5527	0.0254715
Chr3:119877143-119877143	GPC1	ENSBTAG00000015996	glypican 1	Intronic	25.5032	0.0299743
Chr18:2034813-2034813	GLG1	ENSBTAG00000002303	golgi glycoprotein 1	Intronic	24.2956	0.0276039
Chr4:16139431-16139431	GLCCI1	ENSBTAG00000008533	glucocorticoid induced 1	Exonic	20.973	0.000284253
Chr15:83648859-83648859	GLB1L2	ENSBTAG00000018390	galactosidase beta 1 like 2	Intronic	-12.2512	0.0478399
Chr17:71461231-71461231	GGT1	ENSBTAG00000046900	gamma-glutamyltransferase 1	Intronic	13.8948	0.0295763
Chr18:35235999-35235999	GFOD2	ENSBTAG00000018908	glucose-fructose oxidoreductase domain containing 2	Exonic	29.9901	3.79936e-07
Chr23:43100602-43100602	GFOD1	ENSBTAG00000049619	glucose-fructose oxidoreductase domain containing 1	Exonic	16.1168	0.0384903
Chr8:7689610-7689610	GATA4	ENSBTAG00000005425	GATA binding protein 4	Intronic	11.2004	0.0256634
Chr21:4354276-4354276	GABRA5	ENSBTAG00000003392	gamma-aminobutyric acid type A receptor alpha5 subunit	Intronic	16.7734	0.0261202
Chr19:51236326-51236326	FSCN2	ENSBTAG00000024932	fascin actin-bundling protein 2, retinal	Exonic	17.7358	0.0277715
Chr10:44448615-44448615	FRMD6	ENSBTAG00000031707	FERM domain containing 6	Intronic	17.9715	0.00506586
Chr25:39257114-39257114	FOXK1	ENSBTAG00000019310	forkhead box K1	Intronic	10.9512	0.0326724
Chr18:53076913-53076913	FOSB	ENSBTAG00000008182	FosB proto-oncogene, AP-1 transcription factor subunit	Intronic	13.0517	0.0256103
Chr9:95590839-95590839	FNDC1	ENSBTAG00000003938	fibronectin type III domain containing 1	Exonic	21.7572	0.000332692
Chr11:105982784-105982784	FBXW5	ENSBTAG00000010515	F-box and WD repeat domain containing 5	Exonic	-13.4147	0.0128816
Chr11:11181674-11181674	FBXO41	ENSBTAG00000012759	F-box protein 41	Exonic	21.9274	7.05727e-05
Chr11:11181608-11181608	FBXO41	ENSBTAG00000012759	F-box protein 41	Exonic	21.2454	0.0409624
Chr11:11181691-11181691	FBXO41	ENSBTAG00000012759	F-box protein 41	Exonic	17.0624	0.011762
Chr22:58334065-58334065	FBLN2	ENSBTAG00000004014	fibulin 2	Intronic	23.6066	0.0192366
Chr13:17566645-17566645	FBH1	ENSBTAG00000004147	F-box DNA helicase 1	Exonic	23.8599	0.00319891
Chr12:83226966-83226966	FAM155A	ENSBTAG00000025220	family with sequence similarity 155 member A	Intronic	12.2478	0.0306651
Chr11:98617247-98617247	FAM102A	ENSBTAG00000023851	family with sequence similarity 102 member A	Intronic	17.0329	0.0357863
Chr18:2201091-2201091	FA2H	ENSBTAG00000012222	fatty acid 2-hydroxylase	Intronic	20.5463	0.0133168
Chr16:46913393-46913393	ESPN	ENSBTAG00000006515	espin	Intronic	15.2119	0.017655
Chr16:46913454-46913454	ESPN	ENSBTAG00000006515	espin	Intronic	9.8426	0.00822412
Chr9:103553006-103553006	ERMARD	ENSBTAG00000000918	ER membrane associated RNA degradation	Exonic	20.72	0.0339413
Chr17:45091292-45091292	EP400	ENSBTAG00000020423	E1A binding protein p400	Exonic	20.698	0.00113382
Chr11:106414880-106414880	ENTPD8	ENSBTAG00000030246	ectonucleoside triphosphate diphosphohydrolase 8	Exonic	28.1379	0.00119282
Chr11:106414872-106414872	ENTPD8	ENSBTAG00000030246	ectonucleoside triphosphate diphosphohydrolase 8	Exonic	26.7808	0.000806286
Chr11:106414892-106414892	ENTPD8	ENSBTAG00000030246	ectonucleoside triphosphate diphosphohydrolase 8	Exonic	26.127	0.00177425
Chr11:106414889-106414889	ENTPD8	ENSBTAG00000030246	ectonucleoside triphosphate diphosphohydrolase 8	Exonic	25.6716	0.00189965
Chr11:106414836-106414836	ENTPD8	ENSBTAG00000030246	ectonucleoside triphosphate diphosphohydrolase 8	Exonic	23.8782	0.0330725
Chr21:57973620-57973620	ENSBTAG00000053789	ENSBTAG00000053789	cytochrome c oxidase subunit 8C, mitochondrial	Intronic	15.8999	0.035218
Chr21:57973637-57973637	ENSBTAG00000053789	ENSBTAG00000053789	cytochrome c oxidase subunit 8C, mitochondrial	Intronic	13.2849	0.0196159
Chr1:88396340-88396340	ENSBTAG00000052803	ENSBTAG00000052803	protein phosphatase 2 regulatory subunit B''beta	Intronic	25.1592	8.40768e-05
Chr21:65548756-65548756	ENSBTAG00000052188	ENSBTAG00000052188	No description	Intronic	-16.2828	0.0160354
Chr21:67906346-67906346	ENSBTAG00000052022	ENSBTAG00000052022	No description	Exonic	36.2868	2.76593e-06
Chr21:128697-128697	ENSBTAG00000051751	ENSBTAG00000051751	No description	Exonic	-16.0613	2.15748e-05
Chr2:121574504-121574504	ENSBTAG00000051364	ENSBTAG00000051364	No description	Intronic	10.0859	0
Chr2:121574441-121574441	ENSBTAG00000051364	ENSBTAG00000051364	No description	Intronic	9.93842	0.0107481
Chr2:121574843-121574843	ENSBTAG00000051364	ENSBTAG00000051364	No description	Intronic	9.83216	0.0124244
Chr2:121574389-121574389	ENSBTAG00000051364	ENSBTAG00000051364	No description	Intronic	9.37867	2.44497e-34
Chr2:121574410-121574410	ENSBTAG00000051364	ENSBTAG00000051364	No description	Intronic	8.7014	6.61102e-24
Chr2:121574402-121574402	ENSBTAG00000051364	ENSBTAG00000051364	No description	Intronic	8.65337	2.05022e-37
Chr2:121574520-121574520	ENSBTAG00000051364	ENSBTAG00000051364	No description	Intronic	8.37345	0
Chr2:121574388-121574388	ENSBTAG00000051364	ENSBTAG00000051364	No description	Intronic	8.27424	1.40639e-30
Chr2:121574401-121574401	ENSBTAG00000051364	ENSBTAG00000051364	No description	Intronic	8.22516	6.73617e-29
Chr2:121574380-121574380	ENSBTAG00000051364	ENSBTAG00000051364	No description	Intronic	8.00535	1.48205e-18
Chr2:121574425-121574425	ENSBTAG00000051364	ENSBTAG00000051364	No description	Intronic	7.988	0.0324619
Chr2:121574409-121574409	ENSBTAG00000051364	ENSBTAG00000051364	No description	Intronic	7.59548	0.0150485
Chr2:121574498-121574498	ENSBTAG00000051364	ENSBTAG00000051364	No description	Intronic	7.47035	0
Chr2:121574508-121574508	ENSBTAG00000051364	ENSBTAG00000051364	No description	Intronic	7.40961	0
Chr2:121574448-121574448	ENSBTAG00000051364	ENSBTAG00000051364	No description	Intronic	7.10618	0.0249968
Chr2:121574514-121574514	ENSBTAG00000051364	ENSBTAG00000051364	No description	Intronic	7.01122	0
Chr2:121574477-121574477	ENSBTAG00000051364	ENSBTAG00000051364	No description	Intronic	6.91412	0
Chr2:121574530-121574530	ENSBTAG00000051364	ENSBTAG00000051364	No description	Intronic	6.85741	0
Chr2:121574523-121574523	ENSBTAG00000051364	ENSBTAG00000051364	No description	Intronic	6.65104	0
Chr2:121574444-121574444	ENSBTAG00000051364	ENSBTAG00000051364	No description	Intronic	6.63613	0.00444241
Chr2:121574383-121574383	ENSBTAG00000051364	ENSBTAG00000051364	No description	Intronic	6.55326	9.27065e-22
Chr2:121574502-121574502	ENSBTAG00000051364	ENSBTAG00000051364	No description	Intronic	6.4102	0
Chr2:121574397-121574397	ENSBTAG00000051364	ENSBTAG00000051364	No description	Intronic	6.39567	8.68586e-27
Chr2:121574442-121574442	ENSBTAG00000051364	ENSBTAG00000051364	No description	Intronic	6.34083	5.82875e-23
Chr2:121574396-121574396	ENSBTAG00000051364	ENSBTAG00000051364	No description	Intronic	6.04578	9.56215e-22
Chr2:121574510-121574510	ENSBTAG00000051364	ENSBTAG00000051364	No description	Intronic	6.0368	0
Chr2:121574534-121574534	ENSBTAG00000051364	ENSBTAG00000051364	No description	Intronic	5.88118	0
Chr2:121574384-121574384	ENSBTAG00000051364	ENSBTAG00000051364	No description	Intronic	5.87522	2.52779e-19
Chr2:121574428-121574428	ENSBTAG00000051364	ENSBTAG00000051364	No description	Intronic	5.56166	1.86772e-18
Chr2:121571679-121571679	ENSBTAG00000051364	ENSBTAG00000051364	No description	Intronic	5.56131	1.84573e-20
Chr2:121574500-121574500	ENSBTAG00000051364	ENSBTAG00000051364	No description	Intronic	5.47337	0
Chr2:121574532-121574532	ENSBTAG00000051364	ENSBTAG00000051364	No description	Intronic	5.42252	0
Chr2:121572449-121572449	ENSBTAG00000051364	ENSBTAG00000051364	No description	Exonic	5.12836	2.08696e-15
Chr2:121574439-121574439	ENSBTAG00000051364	ENSBTAG00000051364	No description	Intronic	4.96561	7.49977e-20
Chr2:121574478-121574478	ENSBTAG00000051364	ENSBTAG00000051364	No description	Intronic	4.89687	2.54422e-15
Chr2:121571698-121571698	ENSBTAG00000051364	ENSBTAG00000051364	No description	Intronic	4.87532	7.78939e-08
Chr2:121572424-121572424	ENSBTAG00000051364	ENSBTAG00000051364	No description	Exonic	4.69877	8.00786e-16
Chr2:121571661-121571661	ENSBTAG00000051364	ENSBTAG00000051364	No description	Intronic	4.55958	9.92406e-11
Chr2:121574449-121574449	ENSBTAG00000051364	ENSBTAG00000051364	No description	Intronic	4.19551	2.10849e-17
Chr2:121574521-121574521	ENSBTAG00000051364	ENSBTAG00000051364	No description	Intronic	4.09336	1.9598e-09
Chr2:121572436-121572436	ENSBTAG00000051364	ENSBTAG00000051364	No description	Exonic	4.0122	1.41719e-14
Chr2:121574505-121574505	ENSBTAG00000051364	ENSBTAG00000051364	No description	Intronic	3.95718	1.84922e-05
Chr2:121571599-121571599	ENSBTAG00000051364	ENSBTAG00000051364	No description	Intronic	3.56716	6.59204e-07
Chr2:121572423-121572423	ENSBTAG00000051364	ENSBTAG00000051364	No description	Exonic	3.55809	4.9803e-07
Chr2:121571675-121571675	ENSBTAG00000051364	ENSBTAG00000051364	No description	Intronic	3.43955	3.9952e-10
Chr2:121572435-121572435	ENSBTAG00000051364	ENSBTAG00000051364	No description	Exonic	3.37804	2.93257e-08
Chr2:121574426-121574426	ENSBTAG00000051364	ENSBTAG00000051364	No description	Intronic	2.94889	2.16642e-09
Chr2:121571616-121571616	ENSBTAG00000051364	ENSBTAG00000051364	No description	Intronic	2.94854	2.76258e-06
Chr2:121574451-121574451	ENSBTAG00000051364	ENSBTAG00000051364	No description	Intronic	2.88955	1.28398e-10
Chr2:121571627-121571627	ENSBTAG00000051364	ENSBTAG00000051364	No description	Intronic	2.86636	4.19327e-13
Chr2:121574445-121574445	ENSBTAG00000051364	ENSBTAG00000051364	No description	Intronic	2.82567	1.07403e-08
Chr2:121574474-121574474	ENSBTAG00000051364	ENSBTAG00000051364	No description	Intronic	2.64479	8.195e-08
Chr2:121574515-121574515	ENSBTAG00000051364	ENSBTAG00000051364	No description	Intronic	2.64459	0.036002
Chr2:121574524-121574524	ENSBTAG00000051364	ENSBTAG00000051364	No description	Intronic	2.61085	0.00183961
Chr2:121572428-121572428	ENSBTAG00000051364	ENSBTAG00000051364	No description	Exonic	2.56164	7.55999e-05
Chr2:121571657-121571657	ENSBTAG00000051364	ENSBTAG00000051364	No description	Intronic	2.23362	3.04991e-06
Chr2:121571691-121571691	ENSBTAG00000051364	ENSBTAG00000051364	No description	Intronic	2.18501	0.000779962
Chr2:121574511-121574511	ENSBTAG00000051364	ENSBTAG00000051364	No description	Intronic	2.08787	0.0113293
Chr2:121572427-121572427	ENSBTAG00000051364	ENSBTAG00000051364	No description	Exonic	2.05602	0.0383221
Chr2:121574509-121574509	ENSBTAG00000051364	ENSBTAG00000051364	No description	Intronic	2.01155	0.0422271
Chr2:121574503-121574503	ENSBTAG00000051364	ENSBTAG00000051364	No description	Intronic	1.91577	0.00035553
Chr2:121574499-121574499	ENSBTAG00000051364	ENSBTAG00000051364	No description	Intronic	1.59025	0.0207726
Chr8:42253937-42253937	ENSBTAG00000051041	ENSBTAG00000051041	No description	Intronic	29.2264	3.21916e-05
Chr29:50330386-50330386	ENSBTAG00000050212	ENSBTAG00000050212	mucin 2, oligomeric mucus/gel-forming	Intronic	-23.8413	0.0103915
Chr29:50330422-50330422	ENSBTAG00000050212	ENSBTAG00000050212	mucin 2, oligomeric mucus/gel-forming	Intronic	-27.5956	0.00293872
Chr14:80487809-80487809	ENSBTAG00000049979	ENSBTAG00000049979	No description	Intronic	15.5981	0.000840444
Chr14:80487802-80487802	ENSBTAG00000049979	ENSBTAG00000049979	No description	Intronic	12.5961	0.0423165
Chr3:119481128-119481128	ENSBTAG00000049808	ENSBTAG00000049808	interleukin 3 receptor subunit alpha	Intronic	-19.4034	0.00107429
Chr13:19097123-19097123	ENSBTAG00000049499	ENSBTAG00000049499	No description	Intronic	23.0642	0.0047053
Chr7:95497304-95497304	ENSBTAG00000049204	ENSBTAG00000049204	No description	Intronic	15.3602	0.0382911
Chr13:41466624-41466624	ENSBTAG00000048400	ENSBTAG00000048400	No description	Intronic	19.3162	0.00807732
Chr13:41466631-41466631	ENSBTAG00000048400	ENSBTAG00000048400	No description	Intronic	18.6894	0.0174132
Chr13:41466591-41466591	ENSBTAG00000048400	ENSBTAG00000048400	No description	Intronic	17.2369	0.0440512
Chr18:57309457-57309457	ENSBTAG00000037710	ENSBTAG00000037710	zinc finger protein 331	Intronic	-18.0581	0.0345899
Chr24:58051346-58051346	ENSBTAG00000022829	ENSBTAG00000022829	O-acyltransferase like protein	Intronic	34.7852	1.16982e-10
Chr19:52170412-52170412	ENSBTAG00000022489	ENSBTAG00000022489	E3 ubiquitin-protein ligase RNF213	Exonic	10.5045	0.00215026
Chr21:8264999-8264999	ENSBTAG00000020514	ENSBTAG00000020514	family with sequence similarity 169 member B	Exonic	25.2216	2.18616e-06
Chr11:105846782-105846782	ENSBTAG00000009599	ENSBTAG00000009599	lipocalin 1	Intronic	-27.2016	1.39151e-07
Chr23:28020109-28020109	ENSBTAG00000007075	ENSBTAG00000007075	major histocompatibility complex, class I, A- like	Intronic	-19.7437	0.0340537
Chr10:85137803-85137803	ELMSAN1	ENSBTAG00000009272	ELM2 and Myb/SANT domain containing 1	Exonic	-7.1088	0.0446106
Chr17:17203891-17203891	ELMOD2	ENSBTAG00000014007	ELMO domain containing 2	Exonic	-20.3963	0.0188674
Chr8:111120050-111120050	EIPR1	ENSBTAG00000018387	EARP complex and GARP complex interacting protein 1	Intronic	25.4924	0.000139169
Chr8:111099512-111099512	EIPR1	ENSBTAG00000018387	EARP complex and GARP complex interacting protein 1	Intronic	25.3172	0.000550119
Chr23:27473109-27473109	EHMT2	ENSBTAG00000005676	euchromatic histone lysine methyltransferase 2	Intronic	21.4541	2.26655e-06
Chr17:69620761-69620761	DUSP18	ENSBTAG00000017459	dual specificity phosphatase 18	Exonic	30.4783	0.000170491
Chr23:41483964-41483964	DTNBP1	ENSBTAG00000012939	dystrobrevin binding protein 1	Exonic	-15.2875	0.00582159
Chr3:45949076-45949076	DPYD	ENSBTAG00000031358	dihydropyrimidine dehydrogenase	Intronic	-15.022	0.0023178
Chr4:116191862-116191862	DPP6	ENSBTAG00000021941	dipeptidyl peptidase like 6	Intronic	20.8479	0.0230448
Chr4:116877872-116877872	DPP6	ENSBTAG00000021941	dipeptidyl peptidase like 6	Intronic	19.4832	0.0368224
Chr4:116138373-116138373	DPP6	ENSBTAG00000021941	dipeptidyl peptidase like 6	Intronic	17.1642	0.0407425
Chr4:116893928-116893928	DPP6	ENSBTAG00000021941	dipeptidyl peptidase like 6	Intronic	17.164	0.00411689
Chr4:116893882-116893882	DPP6	ENSBTAG00000021941	dipeptidyl peptidase like 6	Intronic	16.0917	0.0359911
Chr11:98855043-98855043	DNM1	ENSBTAG00000011307	dynamin 1	Intronic	20.4311	0.0362085
Chr26:45352954-45352954	DHX32	ENSBTAG00000005795	DEAH-box helicase 32 (putative)	Intronic	25.9396	0.00356899
Chr3:113091618-113091618	DGKD	ENSBTAG00000020616	diacylglycerol kinase delta	Intronic	-9.90514	0.0497141
Chr17:70477155-70477155	DEPDC5	ENSBTAG00000001295	DEP domain containing 5	Intronic	21.0733	0.000498723
Chr5:110164811-110164811	DDX17	ENSBTAG00000009887	DEAD-box helicase 17	Exonic	18.0366	0.0349274
Chr5:110164773-110164773	DDX17	ENSBTAG00000009887	DEAD-box helicase 17	Exonic	16.817	0.0348191
Chr5:110164790-110164790	DDX17	ENSBTAG00000009887	DEAD-box helicase 17	Exonic	16.1789	0.0462588
Chr12:86666325-86666325	DCUN1D2	ENSBTAG00000018671	defective in cullin neddylation 1 domain containing 2	Intronic	-24.7656	0.00974175
Chr22:10737997-10737997	DCLK3	ENSBTAG00000039727	doublecortin like kinase 3	Exonic	-15.3278	0.0142106
Chr8:110907188-110907188	DCDC2C	ENSBTAG00000038489	doublecortin domain containing 2C	Intronic	25.7614	0.0397425
Chr9:102556107-102556107	DACT2	ENSBTAG00000031532	dishevelled binding antagonist of beta catenin 2	Exonic	13.4511	0.0473979
Chr15:45055731-45055731	CYB5R2	ENSBTAG00000016142	cytochrome b5 reductase 2	Intronic	-12.633	0.017261
Chr25:34713112-34713112	CUX1	ENSBTAG00000010659	cut like homeobox 1	Intronic	25.443	0.00577685
Chr25:34713116-34713116	CUX1	ENSBTAG00000010659	cut like homeobox 1	Intronic	21.4893	0.00417173
Chr22:13810370-13810370	CTNNB1	ENSBTAG00000016420	catenin beta 1	Intronic	13.5496	0.0376314
Chr6:117220681-117220681	CTBP1	ENSBTAG00000008480	C-terminal binding protein 1	Intronic	22.2969	0.000662404
Chr6:117212816-117212816	CTBP1	ENSBTAG00000008480	C-terminal binding protein 1	Intronic	21.874	0.0357863
ChrX:51381372-51381372	CSTF2	ENSBTAG00000003547	cleavage stimulation factor subunit 2	Exonic	21.2282	0.0101249
Chr7:4437709-4437709	CRTC1	ENSBTAG00000010379	CREB regulated transcription coactivator 1	Intronic	-19.4255	2.39845e-07
Chr26:19063472-19063472	CRTAC1	ENSBTAG00000008102	cartilage acidic protein 1	Intronic	34.6236	0.00225835
Chr2:135640181-135640181	CROCC	ENSBTAG00000003822	ciliary rootlet coiled-coil, rootletin	Intronic	18.8916	0.0445709
Chr19:18107567-18107567	CRLF3	ENSBTAG00000018381	cytokine receptor like factor 3	Exonic	8.63076	0.0266618
Chr4:67334285-67334285	CREB5	ENSBTAG00000018909	cAMP responsive element binding protein 5	Exonic	6.84989	0.0424981
Chr6:114796697-114796697	CPZ	ENSBTAG00000014803	carboxypeptidase Z	Intronic	-20.4457	0.0247558
Chr11:105328685-105328685	COL5A1	ENSBTAG00000047998	collagen type V alpha 1 chain	Intronic	22.2806	0.0453083
Chr12:85148901-85148901	COL4A2	ENSBTAG00000025210	collagen type IV alpha 2 chain	Intronic	-20.6037	0.0210967
Chr14:81600071-81600071	COL14A1	ENSBTAG00000013369	collagen type XIV alpha 1 chain	Intronic	13.3981	0.000232483
Chr14:81591447-81591447	COL14A1	ENSBTAG00000013369	collagen type XIV alpha 1 chain	Intronic	5.38055	0.0466335
Chr28:26132700-26132700	COL13A1	ENSBTAG00000011741	collagen type XIII alpha 1 chain	Intronic	24.1867	0.0116474
Chr23:7357970-7357970	COL11A2	ENSBTAG00000000601	collagen type XI alpha 2 chain	Intronic	17.7002	0.0146944
Chr24:4004741-4004741	CNDP2	ENSBTAG00000009841	carnosine dipeptidase 2	Exonic	-12.0852	0.0101968
Chr22:6851485-6851485	CMTM7	ENSBTAG00000001712	CKLF like MARVEL transmembrane domain containing 7	Intronic	-10.8495	0.0435339
Chr18:8164472-8164472	CMIP	ENSBTAG00000013524	c-Maf inducing protein	Intronic	21.595	0.0350382
Chr25:33107770-33107770	CLIP2	ENSBTAG00000011875	CAP-Gly domain containing linker protein 2	Intronic	-11.9354	0.0406805
Chr21:57582425-57582425	CHGA	ENSBTAG00000009836	chromogranin A	Exonic	-12.369	0.00822412
Chr22:60291987-60291987	CHCHD6	ENSBTAG00000030855	coiled-coil-helix-coiled-coil-helix domain containing 6	Intronic	19.3969	0.0382037
Chr5:116515131-116515131	CDPF1	ENSBTAG00000008065	cysteine rich DPF motif domain containing 1	Intronic	-11.4427	0.0238585
Chr8:109884045-109884045	CDK5RAP2	ENSBTAG00000006532	CDK5 regulatory subunit associated protein 2	Intronic	11.1445	0.0284398
Chr28:27801861-27801861	CDH23	ENSBTAG00000021497	cadherin related 23	Intronic	17.1808	6.04955e-05
Chr28:27801873-27801873	CDH23	ENSBTAG00000021497	cadherin related 23	Intronic	16.4548	8.2952e-07
Chr28:27801878-27801878	CDH23	ENSBTAG00000021497	cadherin related 23	Intronic	14.605	1.89355e-05
Chr28:27801869-27801869	CDH23	ENSBTAG00000021497	cadherin related 23	Intronic	11.5514	0.00203588
Chr28:27801890-27801890	CDH23	ENSBTAG00000021497	cadherin related 23	Intronic	11.2596	0.00114681
Chr18:10031472-10031472	CDH13	ENSBTAG00000034373	cadherin 13	Intronic	-25.3755	0.0493579
Chr21:67628245-67628245	CDC42BPB	ENSBTAG00000016456	CDC42 binding protein kinase beta	Intronic	-28.0618	0.036002
Chr21:56139128-56139128	CCDC88C	ENSBTAG00000000838	coiled-coil domain containing 88C	Intronic	25.1342	0.00635802
Chr21:56139145-56139145	CCDC88C	ENSBTAG00000000838	coiled-coil domain containing 88C	Intronic	18.6004	0.030849
Chr21:56139135-56139135	CCDC88C	ENSBTAG00000000838	coiled-coil domain containing 88C	Intronic	18.3573	0.0299534
Chr21:64578443-64578443	CCDC85C	ENSBTAG00000025181	coiled-coil domain containing 85C	Intronic	11.8381	0.0467
Chr24:5332221-5332221	CBLN2	ENSBTAG00000005985	cerebellin 2 precursor	Intronic	16.1544	0.0334771
Chr16:42917900-42917900	CASZ1	ENSBTAG00000019818	castor zinc finger 1	Intronic	32.5433	0.040918
Chr12:85242175-85242175	CARS2	ENSBTAG00000011471	cysteinyl-tRNA synthetase 2, mitochondrial	Intronic	-25.1199	0.0481659
Chr29:48574967-48574967	CARS	ENSBTAG00000010777	cysteinyl-tRNA synthetase	Intronic	-12.0944	0.00899086
Chr7:15336166-15336166	CARM1	ENSBTAG00000012048	coactivator associated arginine methyltransferase 1	Intronic	32.0902	0.00973276
Chr7:15336160-15336160	CARM1	ENSBTAG00000012048	coactivator associated arginine methyltransferase 1	Intronic	31.9181	0.0198228
Chr25:479710-479710	CAPN15	ENSBTAG00000016592	calpain 15	Exonic	18.5861	0.0464639
Chr4:77080615-77080615	CAMK2B	ENSBTAG00000012653	calcium/calmodulin dependent protein kinase II beta	Intronic	28.7349	0.000214674
Chr4:77102419-77102419	CAMK2B	ENSBTAG00000012653	calcium/calmodulin dependent protein kinase II beta	Intronic	24.1543	0.0431727
Chr25:22022287-22022287	CACNG3	ENSBTAG00000001404	calcium voltage-gated channel auxiliary subunit gamma 3	Exonic	22.6148	0.0479675
Chr5:111103547-111103547	CACNA1I	ENSBTAG00000045610	calcium voltage-gated channel subunit alpha1 I	Exonic	13.847	0.0121666
Chr25:963103-963103	CACNA1H	ENSBTAG00000026461	calcium voltage-gated channel subunit alpha1 H	Intronic	18.7513	0.00860228
Chr5:108791090-108791090	CACNA1C	ENSBTAG00000010660	calcium voltage-gated channel subunit alpha1 C	Intronic	-21.1305	0.000260082
Chr25:41708329-41708329	C25H7orf50	ENSBTAG00000051685	chromosome 25 C7orf50 homolog	Intronic	19.0987	0.00577881
Chr25:41708307-41708307	C25H7orf50	ENSBTAG00000051685	chromosome 25 C7orf50 homolog	Intronic	18.4058	0.0040897
Chr25:41708325-41708325	C25H7orf50	ENSBTAG00000051685	chromosome 25 C7orf50 homolog	Intronic	16.5165	0.0458135
Chr7:71921734-71921734	C1QTNF2	ENSBTAG00000054287	C1q and TNF related 2	Exonic	18.3355	1.53273e-06
Chr7:71921749-71921749	C1QTNF2	ENSBTAG00000054287	C1q and TNF related 2	Exonic	-6.35904	0.0129589
Chr16:49209693-49209693	C16H1orf174	ENSBTAG00000024520	chromosome 16 C1orf174 homolog	Intronic	23.316	0.00362841
Chr3:120654053-120654053	BOK	ENSBTAG00000008711	BCL2 family apoptosis regulator BOK	Intronic	15.6931	0.0127699
Chr23:47511688-47511688	BMP6	ENSBTAG00000019234	bone morphogenetic protein 6	Intronic	16.8624	0.00133176
Chr21:65441990-65441990	BEGAIN	ENSBTAG00000017716	brain enriched guanylate kinase associated	Intronic	12.2585	0.047052
Chr19:51596939-51596939	BAIAP2	ENSBTAG00000019044	BAI1 associated protein 2	Intronic	24.2041	0.0371433
Chr19:51356423-51356423	BAHCC1	ENSBTAG00000016776	BAH domain and coiled-coil containing 1	Intronic	20.721	0.0491572
Chr5:107356407-107356407	B4GALNT3	ENSBTAG00000008553	beta-1,4-N-acetyl-galactosaminyltransferase 3	Intronic	17.8574	0.0489431
Chr25:322717-322717	AXIN1	ENSBTAG00000016577	axin 1	Intronic	-24.582	0.00498397
Chr23:40811194-40811194	ATXN1	ENSBTAG00000019675	ataxin 1	Exonic	-22.3803	0.0371944
Chr16:36773651-36773651	ATP1B1	ENSBTAG00000002688	ATPase Na+/K+ transporting subunit beta 1	Intronic	20.9505	0.0328901
Chr16:36773596-36773596	ATP1B1	ENSBTAG00000002688	ATPase Na+/K+ transporting subunit beta 1	Intronic	20.4354	0.027398
Chr12:86362456-86362456	ATP11A	ENSBTAG00000000446	ATPase phospholipid transporting 11A	Intronic	-17.5118	0.0133039
Chr12:86344996-86344996	ATP11A	ENSBTAG00000000446	ATPase phospholipid transporting 11A	Exonic	-19.5318	5.15875e-05
Chr21:68636250-68636250	ASPG	ENSBTAG00000017194	asparaginase	Exonic	19.3371	0.0109341
Chr21:68619708-68619708	ASPG	ENSBTAG00000017194	asparaginase	Intronic	19.095	0.0414907
Chr4:113625379-113625379	ASIC3	ENSBTAG00000007762	acid sensing ion channel subunit 3	Exonic	21.2238	0.00842919
Chr4:113625394-113625394	ASIC3	ENSBTAG00000007762	acid sensing ion channel subunit 3	Exonic	20.1658	0.00543221
Chr19:17148066-17148066	ASIC2	ENSBTAG00000025200	acid sensing ion channel subunit 2	Intronic	12.9557	0.0223909
Chr19:17148033-17148033	ASIC2	ENSBTAG00000025200	acid sensing ion channel subunit 2	Intronic	12.2968	0.0481659
Chr11:88109482-88109482	ASAP2	ENSBTAG00000002329	ArfGAP with SH3 domain, ankyrin repeat and PH domain 2	Intronic	16.4773	0.0104121
Chr19:61820171-61820171	ARSG	ENSBTAG00000010637	arylsulfatase G	Intronic	-23.1512	0.00551851
Chr10:9936469-9936469	ARSB	ENSBTAG00000008341	arylsulfatase B	Intronic	-12.6876	0.000415652
Chr10:9936493-9936493	ARSB	ENSBTAG00000008341	arylsulfatase B	Intronic	-21.9226	4.99313e-05
Chr12:85502061-85502061	ARHGEF7	ENSBTAG00000020726	Rho guanine nucleotide exchange factor 7	Intronic	25.4984	0.00175031
Chr22:44070138-44070138	ARHGEF3	ENSBTAG00000014091	Rho guanine nucleotide exchange factor 3	Intronic	32.5531	1.81785e-05
Chr22:44070124-44070124	ARHGEF3	ENSBTAG00000014091	Rho guanine nucleotide exchange factor 3	Intronic	28.5044	0.00116745
Chr22:44070116-44070116	ARHGEF3	ENSBTAG00000014091	Rho guanine nucleotide exchange factor 3	Intronic	22.3493	0.0131967
Chr16:49564946-49564946	ARHGEF16	ENSBTAG00000020837	Rho guanine nucleotide exchange factor 16	Intronic	26.9722	0.0431916
Chr27:1367247-1367247	ARHGEF10	ENSBTAG00000008585	Rho guanine nucleotide exchange factor 10	Intronic	12.7799	0.0458135
Chr3:8433116-8433116	ARHGAP30	ENSBTAG00000017875	Rho GTPase activating protein 30	Exonic	11.211	0.00680213
Chr5:104643595-104643595	ANO2	ENSBTAG00000012246	anoctamin 2	Intronic	19.357	0.00838216
Chr11:13442530-13442530	ANKRD53	ENSBTAG00000010623	ankyrin repeat domain 53	Exonic	33.272	0.0234132
Chr11:13442541-13442541	ANKRD53	ENSBTAG00000010623	ankyrin repeat domain 53	Exonic	30.9111	0.0477009
Chr10:88059709-88059709	ANGEL1	ENSBTAG00000019454	angel homolog 1	Intronic	26.4351	0.00664904
Chr14:3077871-3077871	AGO2	ENSBTAG00000001579	argonaute 2, RISC catalytic component	Intronic	18.9166	0.017261
Chr14:3077819-3077819	AGO2	ENSBTAG00000001579	argonaute 2, RISC catalytic component	Intronic	17.4469	0.0435339
Chr3:115270997-115270997	AGAP1	ENSBTAG00000016504	ArfGAP with GTPase domain, ankyrin repeat and PH domain 1	Intronic	31.1865	0.000442845
Chr3:115270892-115270892	AGAP1	ENSBTAG00000016504	ArfGAP with GTPase domain, ankyrin repeat and PH domain 1	Intronic	28.3441	0.00804869
Chr3:115324956-115324956	AGAP1	ENSBTAG00000016504	ArfGAP with GTPase domain, ankyrin repeat and PH domain 1	Intronic	23.4838	0.0141643
Chr11:4975503-4975503	AFF3	ENSBTAG00000012449	AF4/FMR2 family member 3	Intronic	30.343	0.000171098
Chr9:7734960-7734960	ADGRB3	ENSBTAG00000015335	adhesion G protein-coupled receptor B3	Exonic	-9.57238	0.00613924
Chr27:33095986-33095986	ADGRA2	ENSBTAG00000008814	adhesion G protein-coupled receptor A2	Exonic	-22.5187	0.0294743
Chr10:89006996-89006996	ADCK1	ENSBTAG00000012106	aarF domain containing kinase 1	Intronic	17.9932	0.00189483
Chr25:41783245-41783245	ADAP1	ENSBTAG00000015952	ArfGAP with dual PH domains 1	Intronic	17.4458	0.000916438
Chr25:41783313-41783313	ADAP1	ENSBTAG00000015952	ArfGAP with dual PH domains 1	Intronic	16.4503	0.0152052
Chr25:41783253-41783253	ADAP1	ENSBTAG00000015952	ArfGAP with dual PH domains 1	Intronic	16.027	0.00436185
Chr25:41783275-41783275	ADAP1	ENSBTAG00000015952	ArfGAP with dual PH domains 1	Intronic	15.8633	0.0279795
Chr25:41783264-41783264	ADAP1	ENSBTAG00000015952	ArfGAP with dual PH domains 1	Intronic	15.6648	0.0100326
Chr25:41783229-41783229	ADAP1	ENSBTAG00000015952	ArfGAP with dual PH domains 1	Intronic	15.5857	0.0292127
Chr25:41783279-41783279	ADAP1	ENSBTAG00000015952	ArfGAP with dual PH domains 1	Intronic	15.512	0.0263204
Chr25:41783249-41783249	ADAP1	ENSBTAG00000015952	ArfGAP with dual PH domains 1	Intronic	15.4379	0.0196159
Chr25:41783262-41783262	ADAP1	ENSBTAG00000015952	ArfGAP with dual PH domains 1	Intronic	15.1253	0.0322101
Chr25:41783271-41783271	ADAP1	ENSBTAG00000015952	ArfGAP with dual PH domains 1	Intronic	14.4671	0.0365316
Chr3:8311025-8311025	ADAMTS4	ENSBTAG00000013210	ADAM metallopeptidase with thrombospondin type 1 motif 4	Exonic	23.2372	0.0323612
Chr3:8311055-8311055	ADAMTS4	ENSBTAG00000013210	ADAM metallopeptidase with thrombospondin type 1 motif 4	Exonic	21.6313	0.0471873
Chr21:6421902-6421902	ADAMTS17	ENSBTAG00000019823	ADAM metallopeptidase with thrombospondin type 1 motif 17	Intronic	25.1198	0.0181604
Chr22:11830237-11830237	ACVR2B	ENSBTAG00000018105	activin A receptor type 2B	Intronic	22.9502	0.0173093
Chr18:14210669-14210669	ACSF3	ENSBTAG00000015968	acyl-CoA synthetase family member 3	Exonic	20.0592	0.0464639
Chr6:114655324-114655324	ACOX3	ENSBTAG00000004893	acyl-CoA oxidase 3, pristanoyl	Exonic	20.744	0.00498397
Chr6:114655339-114655339	ACOX3	ENSBTAG00000004893	acyl-CoA oxidase 3, pristanoyl	Exonic	-25.5358	0.00675843
Chr6:114408694-114408694	ABLIM2	ENSBTAG00000015926	actin binding LIM protein family member 2	Intronic	14.633	0.0368224
Chr6:114455786-114455786	ABLIM2	ENSBTAG00000015926	actin binding LIM protein family member 2	Intronic	12.3059	0.00291914
Chr6:114455763-114455763	ABLIM2	ENSBTAG00000015926	actin binding LIM protein family member 2	Intronic	11.351	0.0179571
Chr6:114455783-114455783	ABLIM2	ENSBTAG00000015926	actin binding LIM protein family member 2	Intronic	11.105	0.0169403
Chr6:114455794-114455794	ABLIM2	ENSBTAG00000015926	actin binding LIM protein family member 2	Intronic	10.5462	0.0207869

## Sheet:  Table S3
Table S3 Pathways enriched by differentially methylated genes between CON_P and CON_noP
Pathways	FDR	No. of differentially methylated genes invovled	Genes invovled
Signal Transduction	0.00684187	27	ACVR2B,ARHGAP30,ARHGEF16,ARHGEF3,AXIN1,CTBP1,DGKD,GFOD1,GPR143,GRM4,KIF14,LTB4R,MGLL,NTRK3,PLXNA1,PRKAG2,PTGER1,RALGDS,RARB,RGS3,SRMS,SSTR5,TBL1X,TRIO,VIPR2,WNT7A,WWOX
Pathways in cancer	0.0139574	15	AXIN1,CAMK2B,COL4A2,CTBP1,CTNNB1,JAG2,LAMC3,PLCG2,PTGER1,RALGDS,RARB,RF00024,RXRA,TRAF3,WNT7A
Signaling by GPCR	0.036595	12	ARHGEF16,ARHGEF3,DGKD,GPR143,GRM4,LTB4R,MGLL,PTGER1,RGS3,SSTR5,TRIO,VIPR2
GPCR downstream signalling	0.0272123	11	ARHGEF16,ARHGEF3,DGKD,GPR143,GRM4,LTB4R,MGLL,PTGER1,RGS3,SSTR5,TRIO
Cushing syndrome	0.00437326	9	AXIN1,CACNA1C,CACNA1H,CACNA1I,CAMK2B,CREB5,CTNNB1,WDR5,WNT7A
Protein digestion and absorption	0.0139574	7	ATP1B1,COL11A2,COL13A1,COL14A1,COL4A2,COL5A1,KCNK5
Thyroid hormone signaling pathway	0.0139574	7	ATP1B1,CTNNB1,GATA4,KAT2B,PLCG2,RXRA,THRB
G alpha (q) signalling events	0.0272123	7	DGKD,GPR143,LTB4R,MGLL,PTGER1,RGS3,TRIO
Aldosterone synthesis and secretion	0.0139574	6	ATP1B1,CACNA1C,CACNA1H,CACNA1I,CAMK2B,CREB5
Notch signaling pathway	0.0139574	5	ATXN1,CTBP1,JAG2,KAT2B,PSEN2
Taste transduction	0.0335743	5	ASIC2,CACNA1C,GABRA5,GRM4,KCNK5
Androgen receptor signaling pathway	0.0407846	5	CARM1,CTNNB1,NR2C2,PATZ1,ZMIZ1
Phase 4 - resting membrane potential	0.0371042	3	KCNK10,KCNK13,KCNK5
Eicosanoid synthesis	0.0407846	3	GGT1,PTGDS,TBXAS1

## Sheet: Table S4
Table S4 Differentially methylated CpG sites between MET_P and MET_noP and overlapped to the CpG islands
Methylation position	Methylation differences (%)	FDR	CPG island ID
ChrX:13696946-13696946	32.7035	0.00168002	oe = 0.80
ChrX:13696956-13696956	32.4287	0.00192681	oe = 0.80
ChrX:13696952-13696952	31.9324	0.00267016	oe = 0.80
ChrX:13696971-13696971	31.896	0.00209799	oe = 0.80
ChrX:33607555-33607555	30.3181	0.0275125	oe = 0.87
ChrX:33607584-33607584	29.9319	0.0180926	oe = 0.87
ChrX:105847051-105847051	29.1893	0.01622	oe = 0.86
ChrX:33607569-33607569	28.6439	0.0180981	oe = 0.87
ChrX:13696961-13696961	28.4583	0.0121227	oe = 0.80
ChrX:13696966-13696966	27.7361	0.011341	oe = 0.80
ChrX:53383969-53383969	26.6268	0.0218983	oe = 0.73
ChrX:13864582-13864582	26.5635	0.0384497	oe = 0.87
ChrX:85298884-85298884	25.9603	0.0352328	oe = 0.95
ChrX:13696944-13696944	24.6607	0.0235069	oe = 0.80
ChrX:87156243-87156243	23.9578	0.0167174	oe = 0.92
ChrX:59872831-59872831	20.6918	0.0194987	oe = 0.87
ChrX:59872846-59872846	20.2804	0.0104046	oe = 0.87
ChrX:10872837-10872837	20.0157	0.00184462	oe = 0.90
ChrX:87156232-87156232	19.9552	0.0286889	oe = 0.92
ChrX:59872817-59872817	19.8088	0.0306736	oe = 0.87
ChrX:37551209-37551209	19.7613	0.00907103	oe = 0.92
ChrX:37551225-37551225	19.6951	0.0194527	oe = 0.92
ChrX:78833846-78833846	19.6612	0.0243523	oe = 0.89
ChrX:108636245-108636245	19.384	0.0413024	oe = 0.97
ChrX:90571867-90571867	19.3026	0.0131086	oe = 0.86
ChrX:37551250-37551250	18.6458	0.0266984	oe = 0.92
ChrX:59872825-59872825	18.4783	0.0483357	oe = 0.87
ChrX:90761322-90761322	18.0487	0.00299062	oe = 0.85
ChrX:36871075-36871075	18.0155	0.00597945	oe = 0.80
ChrX:36140629-36140629	17.6929	0.047485	oe = 0.73
ChrX:121641532-121641532	17.5714	0.00639497	oe = 0.77
ChrX:90761330-90761330	17.4415	0.0206531	oe = 0.85
ChrX:18936960-18936960	17.2612	0.0309123	oe = 1.17
ChrX:90571840-90571840	17.2366	0.0487538	oe = 0.86
ChrX:138825350-138825350	17.0298	0.00780502	oe = 1.01
ChrX:37551231-37551231	16.9897	0.0312766	oe = 0.92
ChrX:118335857-118335857	16.8474	0.0452836	oe = 0.78
ChrX:138825357-138825357	16.6038	0.00736527	oe = 1.01
ChrX:56722727-56722727	16.5493	0.0175883	oe = 0.78
ChrX:105847645-105847645	16.1396	0.000211743	oe = 0.86
ChrX:36871120-36871120	15.7528	0.0284316	oe = 0.80
ChrX:138825303-138825303	15.6772	0.0296	oe = 1.01
ChrX:36871029-36871029	15.6305	0.032889	oe = 0.80
ChrX:138825336-138825336	15.6292	0.038815	oe = 1.01
ChrX:119474727-119474727	15.6124	0.00432582	oe = 0.82
ChrX:36871079-36871079	15.6005	0.0267651	oe = 0.80
ChrX:4122055-4122055	15.4764	0.0134486	oe = 0.81
ChrX:103633812-103633812	15.406	0.0216325	oe = 0.90
ChrX:90761339-90761339	15.2044	0.0281173	oe = 0.85
ChrX:118335851-118335851	15.0155	0.017685	oe = 0.78
ChrX:112640650-112640650	14.9846	0.0463918	oe = 1.05
ChrX:36871084-36871084	14.9216	0.0328921	oe = 0.80
ChrX:105847582-105847582	14.7477	0.00082368	oe = 0.86
ChrX:36871067-36871067	13.8538	0.0419961	oe = 0.80
ChrX:18936952-18936952	13.7799	0.0471096	oe = 1.17
ChrX:119474740-119474740	13.6482	0.0268024	oe = 0.82
ChrX:122949222-122949222	13.5223	0.0417525	oe = 0.85
ChrX:119474704-119474704	13.4514	0.0468507	oe = 0.82
ChrX:90761325-90761325	13.3578	0.01387	oe = 0.85
ChrX:90761363-90761363	13.1098	0.0496058	oe = 0.85
ChrX:90761334-90761334	12.8784	0.0181289	oe = 0.85
ChrX:37283334-37283334	12.8331	0.0476819	oe = 0.92
ChrX:90761315-90761315	12.8051	0.0322715	oe = 0.85
ChrX:4122027-4122027	12.7893	0.0487244	oe = 0.81
ChrX:105847626-105847626	12.7156	0.00310207	oe = 0.86
ChrX:105847606-105847606	12.5448	0.0119389	oe = 0.86
ChrX:33715951-33715951	12.4397	0.0286391	oe = 0.87
ChrX:105847630-105847630	12.0537	0.00960056	oe = 0.86
ChrX:105847643-105847643	12.0204	0.0135805	oe = 0.86
ChrX:132742056-132742056	11.2341	0.00237273	oe = 0.89
ChrX:105847592-105847592	10.9051	0.0451947	oe = 0.86
ChrX:37489121-37489121	10.4496	0.0269077	oe = 0.78
ChrX:132742052-132742052	10.0145	0.0421898	oe = 0.89
ChrX:121274641-121274641	9.33735	2.44315e-08	oe = 1.18
ChrX:121274642-121274642	7.96295	2.19281e-05	oe = 1.18
ChrX:121282680-121282680	5.94114	0.0255153	oe = 1.18
ChrX:121274901-121274901	2.95392	0.0062503	oe = 1.18
ChrX:18914919-18914919	-3.93287	0.0379407	oe = 0.87
ChrX:33548668-33548668	-14.8435	0.020135	oe = 0.77
ChrX:10873154-10873154	-15.2428	3.72192e-08	oe = 0.90
ChrX:3469669-3469669	-15.8793	0.0468507	oe = 0.80
ChrX:106241943-106241943	-17.4091	0.00136991	oe = 0.72
ChrX:37149444-37149444	-17.7941	0.0212784	oe = 0.84
ChrX:59266419-59266419	-18.2383	0.00384858	oe = 0.77
ChrX:32465414-32465414	-18.8896	0.0405483	oe = 0.79
ChrX:3281358-3281358	-19.1058	0.0393102	oe = 0.77
ChrX:90559722-90559722	-19.5959	0.0483857	oe = 0.73
ChrX:35737840-35737840	-19.8623	0.0478317	oe = 0.69
ChrX:13981612-13981612	-20.6591	0.0156735	oe = 0.87
ChrX:10872855-10872855	-27.114	0.000166813	oe = 0.90
ChrX:138539787-138539787	-30.7885	1.4398e-05	oe = 0.94
Chr29:43991830-43991830	32.6064	0.0206531	oe = 0.89
Chr29:43717218-43717218	26.8939	0.00717351	oe = 0.82
Chr29:45926179-45926179	26.5541	0.00668149	oe = 0.87
Chr29:45926129-45926129	21.7729	0.0104048	oe = 0.87
Chr29:43819283-43819283	21.5961	0.0442373	oe = 0.80
Chr29:45926027-45926027	21.2206	0.0280809	oe = 0.87
Chr29:43819274-43819274	20.6297	0.0401727	oe = 0.80
Chr29:50888322-50888322	18.1564	0.000537249	oe = 0.90
Chr29:50888296-50888296	15.1431	0.018847	oe = 0.90
Chr29:50888326-50888326	14.5486	0.0125124	oe = 0.90
Chr29:32611176-32611176	9.91186	0.036132	oe = 0.81
Chr29:8632140-8632140	-13.6015	0.0140691	oe = 0.88
Chr29:8632126-8632126	-15.5093	0.00954567	oe = 0.88
Chr29:8632085-8632085	-16.1292	0.00587241	oe = 0.88
Chr29:8632099-8632099	-16.3891	0.00380618	oe = 0.88
Chr29:46159363-46159363	-16.4915	0.000161937	oe = 0.99
Chr29:46450183-46450183	-20.4239	0.0321565	oe = 0.62
Chr29:50327770-50327770	-22.1001	0.0152295	oe = 0.75
Chr28:42267348-42267348	10.302	0.0244538	oe = 0.74
Chr28:504265-504265	8.68014	0.00749572	oe = 0.88
Chr28:504234-504234	6.00083	0.0436478	oe = 0.88
Chr28:42964707-42964707	-17.4399	0.0270626	oe = 0.82
Chr28:42964705-42964705	-18.1279	0.0212784	oe = 0.82
Chr27:41430340-41430340	34.4186	8.68554e-05	oe = 0.91
Chr27:6223615-6223615	33.2186	4.0853e-14	oe = 1.12
Chr27:41430350-41430350	25.7385	0.0272812	oe = 0.91
Chr27:41430354-41430354	24.9919	0.0163031	oe = 0.91
Chr27:33974756-33974756	23.9326	0.000113025	oe = 0.90
Chr27:6223951-6223951	22.5832	9.41568e-33	oe = 1.12
Chr27:41431135-41431135	21.7732	0.0346701	oe = 0.91
Chr27:6223940-6223940	21.6131	0	oe = 1.12
Chr27:6223947-6223947	20.6308	3.92454e-31	oe = 1.12
Chr27:6223943-6223943	20.2894	0	oe = 1.12
Chr27:6220808-6220808	19.8268	4.26918e-33	oe = 1.12
Chr27:6220797-6220797	16.0687	8.91002e-13	oe = 1.12
Chr27:6220783-6220783	14.8474	1.31149e-07	oe = 1.12
Chr27:6223944-6223944	13.7985	7.07163e-19	oe = 1.12
Chr27:6221666-6221666	13.7025	0.00149892	oe = 1.12
Chr27:6221659-6221659	13.6848	0.000998693	oe = 1.12
Chr27:6223948-6223948	11.1503	3.98446e-18	oe = 1.12
Chr27:6220069-6220069	11.1116	0.00300134	oe = 1.12
Chr27:6220065-6220065	10.7234	0.00144582	oe = 1.12
Chr27:6223892-6223892	10.6257	9.00227e-10	oe = 1.12
Chr27:6221677-6221677	10.6117	0.0367176	oe = 1.12
Chr27:6223903-6223903	10.0847	1.00524e-05	oe = 1.12
Chr27:6219684-6219684	9.47835	0.0147771	oe = 1.12
Chr27:6225070-6225070	9.46029	0.000290398	oe = 1.12
Chr27:6222882-6222882	9.39121	0	oe = 1.12
Chr27:6223899-6223899	9.14254	5.53358e-06	oe = 1.12
Chr27:6219707-6219707	9.06148	0.0180076	oe = 1.12
Chr27:6220801-6220801	9.01422	3.26352e-07	oe = 1.12
Chr27:6222918-6222918	8.66892	0	oe = 1.12
Chr27:6224394-6224394	8.65773	0.0480392	oe = 1.12
Chr27:6221635-6221635	8.44889	0.040748	oe = 1.12
Chr27:6223887-6223887	8.42396	1.6081e-05	oe = 1.12
Chr27:6224622-6224622	8.29321	5.81387e-08	oe = 1.12
Chr27:6223877-6223877	8.08439	3.76703e-05	oe = 1.12
Chr27:6224638-6224638	7.92047	1.21236e-07	oe = 1.12
Chr27:6222228-6222228	7.87256	0.000418391	oe = 1.12
Chr27:6221090-6221090	7.76315	0.000122357	oe = 1.12
Chr27:6223453-6223453	7.59	1.44053e-42	oe = 1.12
Chr27:6224641-6224641	7.49144	1.4618e-08	oe = 1.12
Chr27:6220061-6220061	7.31573	0.0324901	oe = 1.12
Chr27:6224615-6224615	7.26002	1.19455e-05	oe = 1.12
Chr27:6224636-6224636	7.08262	8.99414e-06	oe = 1.12
Chr27:6223448-6223448	6.92505	9.70497e-41	oe = 1.12
Chr27:6224618-6224618	6.82338	0.0219363	oe = 1.12
Chr27:6224611-6224611	6.79249	7.87763e-06	oe = 1.12
Chr27:6225058-6225058	6.60054	0.0428358	oe = 1.12
Chr27:6224617-6224617	6.56997	1.1579e-05	oe = 1.12
Chr27:6223459-6223459	6.55284	1.0356e-29	oe = 1.12
Chr27:6221689-6221689	6.39177	1.13088e-10	oe = 1.12
Chr27:6222946-6222946	6.37356	5.40798e-26	oe = 1.12
Chr27:6220186-6220186	6.1758	8.42643e-15	oe = 1.12
Chr27:6224642-6224642	6.16868	0.0270716	oe = 1.12
Chr27:6223480-6223480	6.09504	8.20109e-37	oe = 1.12
Chr27:6223431-6223431	6.08495	1.10846e-35	oe = 1.12
Chr27:6221729-6221729	6.0034	9.60284e-11	oe = 1.12
Chr27:6223421-6223421	5.92311	3.45186e-31	oe = 1.12
Chr27:6221761-6221761	5.90671	2.32285e-10	oe = 1.12
Chr27:6220802-6220802	5.88752	0.0387761	oe = 1.12
Chr27:6223447-6223447	5.82633	7.10273e-34	oe = 1.12
Chr27:6223473-6223473	5.7934	1.60767e-34	oe = 1.12
Chr27:6224504-6224504	5.74954	1.79956e-09	oe = 1.12
Chr27:6223483-6223483	5.68828	9.26689e-26	oe = 1.12
Chr27:6224860-6224860	5.63593	0.0197565	oe = 1.12
Chr27:6221739-6221739	5.63425	1.56173e-09	oe = 1.12
Chr27:6221735-6221735	5.6199	1.71668e-12	oe = 1.12
Chr27:6221785-6221785	5.56771	2.91922e-10	oe = 1.12
Chr27:6221771-6221771	5.56069	2.69574e-10	oe = 1.12
Chr27:6221717-6221717	5.50093	4.55607e-10	oe = 1.12
Chr27:6221723-6221723	5.48785	4.70873e-09	oe = 1.12
Chr27:6221766-6221766	5.47256	9.05526e-09	oe = 1.12
Chr27:6223476-6223476	5.46421	1.75314e-29	oe = 1.12
Chr27:6223413-6223413	5.44764	1.44442e-23	oe = 1.12
Chr27:6220191-6220191	5.41846	3.35808e-17	oe = 1.12
Chr27:6221708-6221708	5.41828	4.61736e-09	oe = 1.12
Chr27:6220203-6220203	5.41055	1.71671e-16	oe = 1.12
Chr27:6223419-6223419	5.33885	1.28991e-29	oe = 1.12
Chr27:6223478-6223478	5.32034	4.75209e-34	oe = 1.12
Chr27:6222974-6222974	5.29177	3.52058e-14	oe = 1.12
Chr27:6222955-6222955	5.29054	1.00803e-11	oe = 1.12
Chr27:6221711-6221711	5.23559	1.28302e-08	oe = 1.12
Chr27:6220194-6220194	5.1681	1.7257e-14	oe = 1.12
Chr27:6223441-6223441	5.10402	7.57206e-27	oe = 1.12
Chr27:6223429-6223429	5.09156	7.26797e-27	oe = 1.12
Chr27:6224567-6224567	5.05838	6.72557e-33	oe = 1.12
Chr27:6221726-6221726	4.75406	1.50988e-07	oe = 1.12
Chr27:6222883-6222883	4.6499	0.020062	oe = 1.12
Chr27:6221976-6221976	4.62833	5.42527e-30	oe = 1.12
Chr27:6220168-6220168	4.62561	0.000668916	oe = 1.12
Chr27:6223905-6223905	4.57957	1.66722e-33	oe = 1.12
Chr27:6222995-6222995	4.57555	2.49329e-24	oe = 1.12
Chr27:6222020-6222020	4.55489	3.5351e-16	oe = 1.12
Chr27:6221983-6221983	4.51226	3.24583e-31	oe = 1.12
Chr27:6221702-6221702	4.51215	2.39399e-05	oe = 1.12
Chr27:6221742-6221742	4.50485	0.000482623	oe = 1.12
Chr27:6223444-6223444	4.50233	2.81966e-18	oe = 1.12
Chr27:6222971-6222971	4.46796	1.41068e-07	oe = 1.12
Chr27:6222979-6222979	4.41675	6.87753e-06	oe = 1.12
Chr27:6220941-6220941	4.41466	2.64643e-27	oe = 1.12
Chr27:6220784-6220784	4.40583	3.70735e-06	oe = 1.12
Chr27:6223438-6223438	4.37815	7.83703e-17	oe = 1.12
Chr27:6222022-6222022	4.35378	2.90454e-37	oe = 1.12
Chr27:6223907-6223907	4.34161	2.56073e-31	oe = 1.12
Chr27:6222031-6222031	4.28073	1.69889e-18	oe = 1.12
Chr27:6224568-6224568	4.25261	1.75314e-29	oe = 1.12
Chr27:6221705-6221705	4.24276	0.000546724	oe = 1.12
Chr27:6222013-6222013	4.21655	3.32504e-15	oe = 1.12
Chr27:6221733-6221733	4.2092	0.000486029	oe = 1.12
Chr27:6221985-6221985	4.19886	2.10102e-23	oe = 1.12
Chr27:6223902-6223902	4.16273	1.62313e-24	oe = 1.12
Chr27:6221776-6221776	4.13473	0.000350977	oe = 1.12
Chr27:6220822-6220822	4.09527	1.44791e-13	oe = 1.12
Chr27:6223928-6223928	4.07267	2.17298e-23	oe = 1.12
Chr27:6223425-6223425	4.01811	1.90861e-14	oe = 1.12
Chr27:6223567-6223567	3.98563	0.00951517	oe = 1.12
Chr27:6224496-6224496	3.9713	2.47399e-08	oe = 1.12
Chr27:6221978-6221978	3.95591	4.5904e-24	oe = 1.12
Chr27:6222019-6222019	3.9554	1.36621e-27	oe = 1.12
Chr27:6220947-6220947	3.94388	1.24396e-29	oe = 1.12
Chr27:6220454-6220454	3.93933	0.000463236	oe = 1.12
Chr27:6224612-6224612	3.93069	3.11206e-12	oe = 1.12
Chr27:6220566-6220566	3.93032	4.09495e-09	oe = 1.12
Chr27:6220189-6220189	3.89281	4.67019e-11	oe = 1.12
Chr27:6220187-6220187	3.8899	0.00201423	oe = 1.12
Chr27:6220630-6220630	3.82858	2.82024e-23	oe = 1.12
Chr27:6222633-6222633	3.78918	5.31211e-27	oe = 1.12
Chr27:6223432-6223432	3.77795	1.20674e-13	oe = 1.12
Chr27:6223442-6223442	3.7207	7.31174e-16	oe = 1.12
Chr27:6223420-6223420	3.71587	3.79913e-15	oe = 1.12
Chr27:6220687-6220687	3.70332	3.68048e-12	oe = 1.12
Chr27:6220980-6220980	3.69332	2.10471e-27	oe = 1.12
Chr27:6223537-6223537	3.67425	0.00824257	oe = 1.12
Chr27:6220807-6220807	3.67374	5.78899e-14	oe = 1.12
Chr27:6222986-6222986	3.63951	0.00191942	oe = 1.12
Chr27:6222023-6222023	3.6379	3.61409e-11	oe = 1.12
Chr27:6220549-6220549	3.62243	0.047115	oe = 1.12
Chr27:6220691-6220691	3.59352	1.07602e-11	oe = 1.12
Chr27:6222994-6222994	3.55486	1.14552e-07	oe = 1.12
Chr27:6222038-6222038	3.55279	1.1949e-25	oe = 1.12
Chr27:6220825-6220825	3.54751	2.82827e-12	oe = 1.12
Chr27:6224539-6224539	3.54377	1.29378e-30	oe = 1.12
Chr27:6222030-6222030	3.53972	6.92961e-25	oe = 1.12
Chr27:6220838-6220838	3.53635	9.51571e-13	oe = 1.12
Chr27:6220842-6220842	3.5259	2.83598e-10	oe = 1.12
Chr27:6220959-6220959	3.47993	6.68393e-18	oe = 1.12
Chr27:6221009-6221009	3.47843	5.19405e-21	oe = 1.12
Chr27:6223921-6223921	3.46282	8.55631e-21	oe = 1.12
Chr27:6222595-6222595	3.44196	1.11705e-12	oe = 1.12
Chr27:6223932-6223932	3.41196	4.74787e-21	oe = 1.12
Chr27:6224587-6224587	3.39595	1.40427e-19	oe = 1.12
Chr27:6222648-6222648	3.39488	3.12777e-28	oe = 1.12
Chr27:6223445-6223445	3.38956	1.21974e-11	oe = 1.12
Chr27:6221977-6221977	3.38063	3.62969e-16	oe = 1.12
Chr27:6220415-6220415	3.33461	8.26535e-06	oe = 1.12
Chr27:6224627-6224627	3.32743	0.0226057	oe = 1.12
Chr27:6222039-6222039	3.28663	4.03553e-09	oe = 1.12
Chr27:6220814-6220814	3.28114	1.62525e-09	oe = 1.12
Chr27:6220962-6220962	3.27871	9.58567e-20	oe = 1.12
Chr27:6221971-6221971	3.27643	8.65508e-14	oe = 1.12
Chr27:6222603-6222603	3.27189	3.70021e-15	oe = 1.12
Chr27:6220646-6220646	3.27137	1.92971e-20	oe = 1.12
Chr27:6224605-6224605	3.24017	5.21493e-12	oe = 1.12
Chr27:6222051-6222051	3.23115	6.28238e-09	oe = 1.12
Chr27:6223426-6223426	3.21926	5.17947e-09	oe = 1.12
Chr27:6220198-6220198	3.20859	1.2182e-07	oe = 1.12
Chr27:6224544-6224544	3.20522	1.74698e-22	oe = 1.12
Chr27:6220817-6220817	3.18907	1.48394e-09	oe = 1.12
Chr27:6220164-6220164	3.18359	0.00714949	oe = 1.12
Chr27:6222012-6222012	3.14735	2.6313e-18	oe = 1.12
Chr27:6222044-6222044	3.14306	2.78659e-08	oe = 1.12
Chr27:6220458-6220458	3.12286	3.41547e-06	oe = 1.12
Chr27:6222275-6222275	3.106	3.39361e-20	oe = 1.12
Chr27:6222651-6222651	3.10229	1.97073e-24	oe = 1.12
Chr27:6223548-6223548	3.09999	0.0177821	oe = 1.12
Chr27:6220969-6220969	3.08786	4.6189e-11	oe = 1.12
Chr27:6222605-6222605	3.06727	1.08408e-12	oe = 1.12
Chr27:6223452-6223452	3.05491	5.82479e-16	oe = 1.12
Chr27:6222036-6222036	3.05272	5.94217e-06	oe = 1.12
Chr27:6220631-6220631	3.05226	0.00295336	oe = 1.12
Chr27:6222137-6222137	3.05109	2.31698e-13	oe = 1.12
Chr27:6223029-6223029	3.04008	3.56151e-14	oe = 1.12
Chr27:6223669-6223669	3.03506	6.749e-33	oe = 1.12
Chr27:6223479-6223479	3.01026	1.10639e-17	oe = 1.12
Chr27:6223422-6223422	3.00438	8.05099e-09	oe = 1.12
Chr27:6219560-6219560	3.00214	5.71542e-07	oe = 1.12
Chr27:6224578-6224578	2.98162	3.79799e-17	oe = 1.12
Chr27:6224591-6224591	2.96535	9.11934e-14	oe = 1.12
Chr27:6220684-6220684	2.96129	3.84077e-07	oe = 1.12
Chr27:6220480-6220480	2.94191	1.55461e-09	oe = 1.12
Chr27:6222050-6222050	2.93691	5.59662e-17	oe = 1.12
Chr27:6222046-6222046	2.92832	2.39319e-08	oe = 1.12
Chr27:6223671-6223671	2.90636	1.10372e-25	oe = 1.12
Chr27:6222235-6222235	2.90623	1.52599e-15	oe = 1.12
Chr27:6223512-6223512	2.88635	0.0289603	oe = 1.12
Chr27:6220393-6220393	2.85407	2.18199e-08	oe = 1.12
Chr27:6220495-6220495	2.84377	2.32719e-05	oe = 1.12
Chr27:6222269-6222269	2.83408	2.91491e-18	oe = 1.12
Chr27:6221984-6221984	2.83078	9.92676e-15	oe = 1.12
Chr27:6222045-6222045	2.82937	1.52363e-18	oe = 1.12
Chr27:6222015-6222015	2.82439	2.91725e-05	oe = 1.12
Chr27:6223430-6223430	2.80273	9.69485e-09	oe = 1.12
Chr27:6220816-6220816	2.76387	2.16686e-10	oe = 1.12
Chr27:6220580-6220580	2.74564	1.79628e-09	oe = 1.12
Chr27:6220651-6220651	2.72867	5.3515e-14	oe = 1.12
Chr27:6221979-6221979	2.72772	4.50383e-13	oe = 1.12
Chr27:6224579-6224579	2.69422	1.1881e-07	oe = 1.12
Chr27:6220826-6220826	2.68718	2.61066e-09	oe = 1.12
Chr27:6220812-6220812	2.68652	1.50918e-07	oe = 1.12
Chr27:6223509-6223509	2.66609	0.0335922	oe = 1.12
Chr27:6223677-6223677	2.65725	5.40269e-16	oe = 1.12
Chr27:6221002-6221002	2.65108	6.10061e-06	oe = 1.12
Chr27:6222034-6222034	2.64706	0.000381817	oe = 1.12
Chr27:6221990-6221990	2.61463	1.56592e-11	oe = 1.12
Chr27:6220747-6220747	2.60494	0.0365419	oe = 1.12
Chr27:6220827-6220827	2.58473	1.66281e-06	oe = 1.12
Chr27:6220648-6220648	2.56861	1.05419e-11	oe = 1.12
Chr27:6223663-6223663	2.5421	2.37022e-13	oe = 1.12
Chr27:6220571-6220571	2.54039	5.90593e-08	oe = 1.12
Chr27:6220813-6220813	2.5325	2.72104e-09	oe = 1.12
Chr27:6220993-6220993	2.51933	5.25864e-06	oe = 1.12
Chr27:6220739-6220739	2.49287	0.0181482	oe = 1.12
Chr27:6224537-6224537	2.48972	2.86601e-16	oe = 1.12
Chr27:6224533-6224533	2.4474	0.00082461	oe = 1.12
Chr27:6220627-6220627	2.4443	1.1871e-06	oe = 1.12
Chr27:6220420-6220420	2.44366	0.00567932	oe = 1.12
Chr27:6223477-6223477	2.44028	5.84077e-14	oe = 1.12
Chr27:6224503-6224503	2.43846	7.61283e-06	oe = 1.12
Chr27:6224580-6224580	2.43053	2.77832e-12	oe = 1.12
Chr27:6220677-6220677	2.42989	4.65095e-05	oe = 1.12
Chr27:6222257-6222257	2.38513	2.7353e-14	oe = 1.12
Chr27:6222001-6222001	2.3832	5.09177e-09	oe = 1.12
Chr27:6222035-6222035	2.37743	1.45863e-10	oe = 1.12
Chr27:6222014-6222014	2.36709	5.65146e-10	oe = 1.12
Chr27:6220453-6220453	2.35908	0.0244284	oe = 1.12
Chr27:6222043-6222043	2.34707	3.10238e-11	oe = 1.12
Chr27:6222618-6222618	2.34194	6.99493e-08	oe = 1.12
Chr27:6220459-6220459	2.33386	2.20122e-06	oe = 1.12
Chr27:6223644-6223644	2.33077	2.36124e-10	oe = 1.12
Chr27:6222002-6222002	2.32956	5.09236e-08	oe = 1.12
Chr27:6224604-6224604	2.29778	3.10496e-11	oe = 1.12
Chr27:6224606-6224606	2.27729	2.38739e-12	oe = 1.12
Chr27:6222249-6222249	2.27027	3.28633e-17	oe = 1.12
Chr27:6222057-6222057	2.22425	0.011115	oe = 1.12
Chr27:6221991-6221991	2.22398	1.79235e-08	oe = 1.12
Chr27:6224581-6224581	2.2105	8.23474e-05	oe = 1.12
Chr27:6224607-6224607	2.17258	7.95469e-05	oe = 1.12
Chr27:6221994-6221994	2.16343	2.62129e-09	oe = 1.12
Chr27:6221986-6221986	2.14356	1.70365e-08	oe = 1.12
Chr27:6222265-6222265	2.13829	6.95054e-09	oe = 1.12
Chr27:6222276-6222276	2.12455	2.96053e-17	oe = 1.12
Chr27:6223807-6223807	2.1236	0.0110929	oe = 1.12
Chr27:6223475-6223475	2.1177	3.77863e-09	oe = 1.12
Chr27:6222616-6222616	2.11615	5.71879e-07	oe = 1.12
Chr27:6220628-6220628	2.1109	0.0216325	oe = 1.12
Chr27:6222272-6222272	2.10013	2.95337e-10	oe = 1.12
Chr27:6222270-6222270	2.09248	1.79493e-18	oe = 1.12
Chr27:6220736-6220736	2.06865	0.00082368	oe = 1.12
Chr27:6222139-6222139	2.06794	1.32203e-07	oe = 1.12
Chr27:6221690-6221690	2.06655	1.70087e-13	oe = 1.12
Chr27:6220821-6220821	2.03585	3.12299e-06	oe = 1.12
Chr27:6224583-6224583	2.017	6.37685e-08	oe = 1.12
Chr27:6222166-6222166	1.97961	0.00129112	oe = 1.12
Chr27:6223003-6223003	1.97889	1.80359e-07	oe = 1.12
Chr27:6222054-6222054	1.97344	0.0489656	oe = 1.12
Chr27:6221020-6221020	1.97153	0.00304227	oe = 1.12
Chr27:6220578-6220578	1.95472	0.00102741	oe = 1.12
Chr27:6223472-6223472	1.93948	1.05937e-07	oe = 1.12
Chr27:6220475-6220475	1.93767	0.000968816	oe = 1.12
Chr27:6223630-6223630	1.93636	4.75856e-05	oe = 1.12
Chr27:6220527-6220527	1.9198	2.1605e-09	oe = 1.12
Chr27:6222125-6222125	1.89042	0.0042196	oe = 1.12
Chr27:6220587-6220587	1.88016	0.000925963	oe = 1.12
Chr27:6220529-6220529	1.87751	7.16511e-09	oe = 1.12
Chr27:6223439-6223439	1.87421	0.000860463	oe = 1.12
Chr27:6222106-6222106	1.81838	0.000733044	oe = 1.12
Chr27:6220573-6220573	1.74664	0.0425149	oe = 1.12
Chr27:6222033-6222033	1.73155	1.88522e-05	oe = 1.12
Chr27:6221187-6221187	1.72814	9.74521e-12	oe = 1.12
Chr27:6222108-6222108	1.72609	0.00364158	oe = 1.12
Chr27:6221078-6221078	1.7147	0.000281441	oe = 1.12
Chr27:6222113-6222113	1.7032	0.0101796	oe = 1.12
Chr27:6223821-6223821	1.68054	0.028614	oe = 1.12
Chr27:6222130-6222130	1.67894	0.00101534	oe = 1.12
Chr27:6220543-6220543	1.67705	7.04521e-09	oe = 1.12
Chr27:6220811-6220811	1.67565	0.000352782	oe = 1.12
Chr27:6225005-6225005	1.67049	5.81387e-08	oe = 1.12
Chr27:6219851-6219851	1.65065	4.83107e-05	oe = 1.12
Chr27:6220824-6220824	1.62723	9.59576e-06	oe = 1.12
Chr27:6221995-6221995	1.60606	1.54299e-05	oe = 1.12
Chr27:6224588-6224588	1.60214	0.014817	oe = 1.12
Chr27:6220671-6220671	1.58534	8.23474e-05	oe = 1.12
Chr27:6222148-6222148	1.58191	0.0195388	oe = 1.12
Chr27:6219838-6219838	1.57197	2.82413e-07	oe = 1.12
Chr27:6222652-6222652	1.56425	0.000478372	oe = 1.12
Chr27:6222606-6222606	1.55526	0.000709208	oe = 1.12
Chr27:6222168-6222168	1.52512	0.0261282	oe = 1.12
Chr27:6224965-6224965	1.52509	0.000101123	oe = 1.12
Chr27:6222132-6222132	1.50825	0.0116302	oe = 1.12
Chr27:6225007-6225007	1.5074	1.06062e-06	oe = 1.12
Chr27:6224983-6224983	1.49852	3.45821e-06	oe = 1.12
Chr27:6222248-6222248	1.44813	0.000413175	oe = 1.12
Chr27:6221622-6221622	1.443	3.09182e-16	oe = 1.12
Chr27:6222649-6222649	1.42441	0.00302702	oe = 1.12
Chr27:6222273-6222273	1.40764	2.1083e-11	oe = 1.12
Chr27:6219800-6219800	1.388	0.000977827	oe = 1.12
Chr27:6220596-6220596	1.35225	0.0112236	oe = 1.12
Chr27:6225003-6225003	1.34251	0.000123448	oe = 1.12
Chr27:6220208-6220208	1.33725	1.79675e-09	oe = 1.12
Chr27:6220397-6220397	1.3199	3.58244e-08	oe = 1.12
Chr27:6222262-6222262	1.27794	0.000560153	oe = 1.12
Chr27:6222641-6222641	1.27727	1.60697e-05	oe = 1.12
Chr27:6222053-6222053	1.27423	0.00702066	oe = 1.12
Chr27:6222987-6222987	1.23973	0.00172994	oe = 1.12
Chr27:6223622-6223622	1.23027	0.0389855	oe = 1.12
Chr27:6222266-6222266	1.22498	1.08692e-08	oe = 1.12
Chr27:6222258-6222258	1.22182	1.2557e-09	oe = 1.12
Chr27:6223458-6223458	1.21171	8.18796e-05	oe = 1.12
Chr27:6220411-6220411	1.18802	3.5081e-05	oe = 1.12
Chr27:6222625-6222625	1.18569	1.98805e-07	oe = 1.12
Chr27:6220837-6220837	1.14898	0.00974424	oe = 1.12
Chr27:6222281-6222281	1.10132	7.66838e-07	oe = 1.12
Chr27:6223025-6223025	1.07826	0.00200503	oe = 1.12
Chr27:6221681-6221681	0.940146	0.000197113	oe = 1.12
Chr27:6220532-6220532	0.938988	0.00130417	oe = 1.12
Chr27:6222263-6222263	0.932835	5.59195e-08	oe = 1.12
Chr27:6224305-6224305	0.920451	0.00840805	oe = 1.12
Chr27:6221636-6221636	0.920312	1.86175e-05	oe = 1.12
Chr27:6221638-6221638	0.912319	3.48021e-05	oe = 1.12
Chr27:6221113-6221113	0.897598	6.67856e-11	oe = 1.12
Chr27:6221678-6221678	0.753112	0.00416773	oe = 1.12
Chr27:6220401-6220401	0.708218	2.83598e-10	oe = 1.12
Chr27:6220523-6220523	0.636018	0.0266483	oe = 1.12
Chr27:6223908-6223908	0.428181	0.0275903	oe = 1.12
Chr27:6223937-6223937	0.413898	0.042365	oe = 1.12
Chr27:6220406-6220406	0.409401	9.7422e-10	oe = 1.12
Chr27:6221105-6221105	0.358323	1.29772e-21	oe = 1.12
Chr27:6223383-6223383	0.29545	0.0177821	oe = 1.12
Chr27:6225297-6225297	0.277205	4.28734e-05	oe = 1.12
Chr27:6221091-6221091	0.268352	8.57324e-27	oe = 1.12
Chr27:6223342-6223342	0.120365	7.39898e-05	oe = 1.12
Chr27:6223386-6223386	-0.132687	9.8756e-05	oe = 1.12
Chr27:6221217-6221217	-0.153543	0.0136661	oe = 1.12
Chr27:6223978-6223978	-0.253997	0.00164625	oe = 1.12
Chr27:6225277-6225277	-0.340551	7.12541e-10	oe = 1.12
Chr27:6221176-6221176	-0.418963	1.2605e-35	oe = 1.12
Chr27:6222500-6222500	-0.628077	0.0173329	oe = 1.12
Chr27:6223862-6223862	-0.691517	0.0104326	oe = 1.12
Chr27:6224021-6224021	-0.769675	7.00777e-05	oe = 1.12
Chr27:6223886-6223886	-0.790999	0.0192151	oe = 1.12
Chr27:6223375-6223375	-0.890388	3.23935e-10	oe = 1.12
Chr27:6222524-6222524	-0.892506	0.0136769	oe = 1.12
Chr27:6223376-6223376	-0.911649	0.00759362	oe = 1.12
Chr27:6225368-6225368	-0.931433	4.16034e-06	oe = 1.12
Chr27:6223397-6223397	-0.933371	1.58738e-08	oe = 1.12
Chr27:6223381-6223381	-0.953428	0.0229041	oe = 1.12
Chr27:6221298-6221298	-0.996964	0.00643679	oe = 1.12
Chr27:6223367-6223367	-1.03041	1.2887e-08	oe = 1.12
Chr27:6224045-6224045	-1.03821	1.54785e-06	oe = 1.12
Chr27:6223384-6223384	-1.09207	0.00753547	oe = 1.12
Chr27:6223400-6223400	-1.15283	2.65704e-12	oe = 1.12
Chr27:6224033-6224033	-1.15626	1.19181e-07	oe = 1.12
Chr27:6221182-6221182	-1.15719	0	oe = 1.12
Chr27:6222527-6222527	-1.16036	0.00460585	oe = 1.12
Chr27:6219938-6219938	-1.2044	0.000517278	oe = 1.12
Chr27:6223898-6223898	-1.22226	0.000383659	oe = 1.12
Chr27:6219915-6219915	-1.25718	0.00040507	oe = 1.12
Chr27:6223387-6223387	-1.27471	0.00060496	oe = 1.12
Chr27:6224052-6224052	-1.28956	4.42021e-10	oe = 1.12
Chr27:6223876-6223876	-1.30879	6.48324e-05	oe = 1.12
Chr27:6223989-6223989	-1.33959	0.000108228	oe = 1.12
Chr27:6223979-6223979	-1.35703	4.0645e-05	oe = 1.12
Chr27:6224054-6224054	-1.39917	2.70288e-09	oe = 1.12
Chr27:6221244-6221244	-1.4339	1.5422e-12	oe = 1.12
Chr27:6220931-6220931	-1.45131	0.00523691	oe = 1.12
Chr27:6222451-6222451	-1.47233	0.000929519	oe = 1.12
Chr27:6223347-6223347	-1.4793	0.000135833	oe = 1.12
Chr27:6223317-6223317	-1.4834	1.16684e-11	oe = 1.12
Chr27:6220290-6220290	-1.48583	0.0120187	oe = 1.12
Chr27:6221080-6221080	-1.49543	0	oe = 1.12
Chr27:6220295-6220295	-1.53046	0.00289574	oe = 1.12
Chr27:6223380-6223380	-1.60702	3.02537e-15	oe = 1.12
Chr27:6225537-6225537	-1.62942	0.000368194	oe = 1.12
Chr27:6222464-6222464	-1.63025	1.65583e-06	oe = 1.12
Chr27:6220385-6220385	-1.66553	0.0222246	oe = 1.12
Chr27:6220216-6220216	-1.68124	0.000753593	oe = 1.12
Chr27:6222547-6222547	-1.7168	0.00024137	oe = 1.12
Chr27:6220914-6220914	-1.73081	0.00479033	oe = 1.12
Chr27:6223670-6223670	-1.74467	0.000225406	oe = 1.12
Chr27:6224451-6224451	-1.75936	0.00099674	oe = 1.12
Chr27:6220927-6220927	-1.76527	0.00749572	oe = 1.12
Chr27:6223368-6223368	-1.7742	2.44657e-05	oe = 1.12
Chr27:6225466-6225466	-1.77684	0.000428517	oe = 1.12
Chr27:6223398-6223398	-1.77714	0.000129018	oe = 1.12
Chr27:6220902-6220902	-1.79309	0.000925963	oe = 1.12
Chr27:6220735-6220735	-1.80839	6.49299e-06	oe = 1.12
Chr27:6220387-6220387	-1.84842	0.0257607	oe = 1.12
Chr27:6220898-6220898	-1.89375	0.00530416	oe = 1.12
Chr27:6221341-6221341	-1.93439	2.32285e-10	oe = 1.12
Chr27:6222333-6222333	-1.95222	0.00690086	oe = 1.12
Chr27:6220912-6220912	-1.96773	0.00095474	oe = 1.12
Chr27:6224074-6224074	-2.01448	1.32693e-07	oe = 1.12
Chr27:6221316-6221316	-2.03501	3.33525e-10	oe = 1.12
Chr27:6223414-6223414	-2.04175	0.000623368	oe = 1.12
Chr27:6224968-6224968	-2.10208	9.41768e-05	oe = 1.12
Chr27:6220225-6220225	-2.14065	5.73875e-05	oe = 1.12
Chr27:6224455-6224455	-2.15064	0.00116586	oe = 1.12
Chr27:6223401-6223401	-2.15868	1.88332e-08	oe = 1.12
Chr27:6225499-6225499	-2.18342	0.000166943	oe = 1.12
Chr27:6221304-6221304	-2.19656	1.8297e-11	oe = 1.12
Chr27:6223355-6223355	-2.22346	8.34653e-24	oe = 1.12
Chr27:6225498-6225498	-2.24506	0.000215902	oe = 1.12
Chr27:6224479-6224479	-2.27388	0.00389243	oe = 1.12
Chr27:6223869-6223869	-2.29013	4.83552e-10	oe = 1.12
Chr27:6223316-6223316	-2.30724	1.46326e-06	oe = 1.12
Chr27:6220256-6220256	-2.35742	2.17428e-11	oe = 1.12
Chr27:6220321-6220321	-2.42769	0.00879183	oe = 1.12
Chr27:6223668-6223668	-2.43513	1.83006e-07	oe = 1.12
Chr27:6220217-6220217	-2.4621	2.94368e-08	oe = 1.12
Chr27:6225492-6225492	-2.48109	1.07172e-05	oe = 1.12
Chr27:6225424-6225424	-2.51826	0.000295704	oe = 1.12
Chr27:6220328-6220328	-2.53617	0.00927387	oe = 1.12
Chr27:6220738-6220738	-2.53781	2.35603e-09	oe = 1.12
Chr27:6224367-6224367	-2.54906	2.57874e-05	oe = 1.12
Chr27:6220423-6220423	-2.55009	0.00132937	oe = 1.12
Chr27:6220412-6220412	-2.56119	0.00121177	oe = 1.12
Chr27:6221071-6221071	-2.56546	0	oe = 1.12
Chr27:6220375-6220375	-2.56634	0.00164394	oe = 1.12
Chr27:6224434-6224434	-2.64704	1.77777e-05	oe = 1.12
Chr27:6225463-6225463	-2.65382	0.000129559	oe = 1.12
Chr27:6225580-6225580	-2.68205	0.000262952	oe = 1.12
Chr27:6222389-6222389	-2.68293	0.0157836	oe = 1.12
Chr27:6222338-6222338	-2.71188	0.0212784	oe = 1.12
Chr27:6224365-6224365	-2.72602	1.5424e-06	oe = 1.12
Chr27:6225455-6225455	-2.77503	2.27164e-05	oe = 1.12
Chr27:6220382-6220382	-2.78489	0.00146954	oe = 1.12
Chr27:6220324-6220324	-2.80102	0.000388067	oe = 1.12
Chr27:6220421-6220421	-2.83552	2.30276e-05	oe = 1.12
Chr27:6225554-6225554	-2.84376	2.23338e-05	oe = 1.12
Chr27:6222393-6222393	-2.85264	9.37424e-05	oe = 1.12
Chr27:6220937-6220937	-2.92764	2.18633e-06	oe = 1.12
Chr27:6222331-6222331	-2.94836	9.79217e-06	oe = 1.12
Chr27:6224431-6224431	-3.00335	5.06515e-09	oe = 1.12
Chr27:6220746-6220746	-3.0139	2.72752e-12	oe = 1.12
Chr27:6220263-6220263	-3.03327	1.38945e-15	oe = 1.12
Chr27:6225491-6225491	-3.05187	1.2825e-06	oe = 1.12
Chr27:6224371-6224371	-3.05557	6.13345e-06	oe = 1.12
Chr27:6224748-6224748	-3.09571	0.0472996	oe = 1.12
Chr27:6220402-6220402	-3.14952	0.000201345	oe = 1.12
Chr27:6220259-6220259	-3.16038	1.84558e-14	oe = 1.12
Chr27:6224028-6224028	-3.16384	3.09374e-29	oe = 1.12
Chr27:6224082-6224082	-3.16981	3.34392e-17	oe = 1.12
Chr27:6224660-6224660	-3.17447	0.00150455	oe = 1.12
Chr27:6220255-6220255	-3.24519	5.25366e-13	oe = 1.12
Chr27:6220223-6220223	-3.27571	4.52533e-09	oe = 1.12
Chr27:6220322-6220322	-3.28846	5.56777e-05	oe = 1.12
Chr27:6220431-6220431	-3.32123	0.00138764	oe = 1.12
Chr27:6222339-6222339	-3.33361	3.41547e-06	oe = 1.12
Chr27:6220717-6220717	-3.34884	8.43225e-14	oe = 1.12
Chr27:6224076-6224076	-3.38452	1.08102e-17	oe = 1.12
Chr27:6224084-6224084	-3.38848	6.04112e-19	oe = 1.12
Chr27:6225464-6225464	-3.42142	1.8983e-07	oe = 1.12
Chr27:6225432-6225432	-3.43202	7.39974e-08	oe = 1.12
Chr27:6222984-6222984	-3.43387	7.18095e-23	oe = 1.12
Chr27:6223310-6223310	-3.44523	8.93111e-28	oe = 1.12
Chr27:6220394-6220394	-3.47548	0.00013263	oe = 1.12
Chr27:6220222-6220222	-3.49524	3.11206e-12	oe = 1.12
Chr27:6225467-6225467	-3.49691	4.27988e-08	oe = 1.12
Chr27:6220266-6220266	-3.50521	0.000109936	oe = 1.12
Chr27:6217292-6217292	-3.55379	1.42366e-37	oe = 1.12
Chr27:6224036-6224036	-3.56344	9.2112e-33	oe = 1.12
Chr27:6221805-6221805	-3.56474	0.0302041	oe = 1.12
Chr27:6223343-6223343	-3.58556	4.00553e-19	oe = 1.12
Chr27:6225547-6225547	-3.58928	1.42459e-07	oe = 1.12
Chr27:6220226-6220226	-3.62522	4.69736e-12	oe = 1.12
Chr27:6217299-6217299	-3.69742	2.42241e-36	oe = 1.12
Chr27:6225445-6225445	-3.81641	5.09027e-07	oe = 1.12
Chr27:6217324-6217324	-3.82434	6.85764e-36	oe = 1.12
Chr27:6224058-6224058	-3.8569	1.33578e-17	oe = 1.12
Chr27:6219587-6219587	-3.8672	0.00592086	oe = 1.12
Chr27:6224107-6224107	-3.87368	5.47417e-29	oe = 1.12
Chr27:6220347-6220347	-3.91239	1.3298e-06	oe = 1.12
Chr27:6217301-6217301	-3.91829	2.74266e-36	oe = 1.12
Chr27:6223356-6223356	-3.93886	9.17132e-21	oe = 1.12
Chr27:6220242-6220242	-3.94244	9.83874e-15	oe = 1.12
Chr27:6224067-6224067	-3.96166	4.13486e-26	oe = 1.12
Chr27:6225477-6225477	-3.99279	2.14339e-08	oe = 1.12
Chr27:6222376-6222376	-3.99364	0.00224997	oe = 1.12
Chr27:6220752-6220752	-4.04143	1.41537e-15	oe = 1.12
Chr27:6225446-6225446	-4.05003	1.94871e-09	oe = 1.12
Chr27:6225582-6225582	-4.0784	2.18769e-08	oe = 1.12
Chr27:6225600-6225600	-4.09256	7.70162e-11	oe = 1.12
Chr27:6221159-6221159	-4.1993	0	oe = 1.12
Chr27:6223318-6223318	-4.20347	5.52849e-19	oe = 1.12
Chr27:6217254-6217254	-4.30231	1.29805e-33	oe = 1.12
Chr27:6217315-6217315	-4.30403	5.60519e-45	oe = 1.12
Chr27:6222367-6222367	-4.36185	5.22245e-11	oe = 1.12
Chr27:6217274-6217274	-4.36512	2.8026e-45	oe = 1.12
Chr27:6220416-6220416	-4.41475	1.65987e-08	oe = 1.12
Chr27:6225421-6225421	-4.44521	4.12751e-11	oe = 1.12
Chr27:6225433-6225433	-4.50326	1.00086e-09	oe = 1.12
Chr27:6222975-6222975	-4.5122	6.8769e-28	oe = 1.12
Chr27:6220243-6220243	-4.53781	1.31433e-17	oe = 1.12
Chr27:6224395-6224395	-4.56281	4.06466e-13	oe = 1.12
Chr27:6225478-6225478	-4.56651	3.44896e-11	oe = 1.12
Chr27:6224236-6224236	-4.56718	1.34099e-05	oe = 1.12
Chr27:6217343-6217343	-4.57961	0	oe = 1.12
Chr27:6225483-6225483	-4.58612	5.22245e-11	oe = 1.12
Chr27:6224069-6224069	-4.58941	2.9192e-33	oe = 1.12
Chr27:6217352-6217352	-4.59502	2.25872e-37	oe = 1.12
Chr27:6222352-6222352	-4.5978	1.23856e-05	oe = 1.12
Chr27:6220359-6220359	-4.59791	1.02436e-08	oe = 1.12
Chr27:6220729-6220729	-4.60945	4.12864e-16	oe = 1.12
Chr27:6220407-6220407	-4.62176	5.92701e-09	oe = 1.12
Chr27:6225557-6225557	-4.64809	2.46463e-09	oe = 1.12
Chr27:6222972-6222972	-4.6484	2.92449e-26	oe = 1.12
Chr27:6224335-6224335	-4.6908	1.24489e-12	oe = 1.12
Chr27:6220260-6220260	-4.70272	1.44442e-23	oe = 1.12
Chr27:6224658-6224658	-4.74286	2.02012e-05	oe = 1.12
Chr27:6225589-6225589	-4.74588	2.65655e-10	oe = 1.12
Chr27:6220305-6220305	-4.76086	8.99432e-07	oe = 1.12
Chr27:6224072-6224072	-4.83334	2.08856e-32	oe = 1.12
Chr27:6225590-6225590	-4.87147	1.41658e-15	oe = 1.12
Chr27:6225456-6225456	-4.88811	2.69574e-10	oe = 1.12
Chr27:6222353-6222353	-4.97234	1.05598e-12	oe = 1.12
Chr27:6224383-6224383	-4.99751	3.69771e-12	oe = 1.12
Chr27:6222980-6222980	-5.01996	1.65907e-35	oe = 1.12
Chr27:6224329-6224329	-5.06782	1.14285e-08	oe = 1.12
Chr27:6220722-6220722	-5.0798	4.24709e-17	oe = 1.12
Chr27:6217349-6217349	-5.08277	0	oe = 1.12
Chr27:6225402-6225402	-5.11144	1.78503e-11	oe = 1.12
Chr27:6224330-6224330	-5.2189	0.0040683	oe = 1.12
Chr27:6225427-6225427	-5.22125	6.42742e-10	oe = 1.12
Chr27:6222947-6222947	-5.25697	2.7433e-33	oe = 1.12
Chr27:6220398-6220398	-5.28984	2.73115e-11	oe = 1.12
Chr27:6224301-6224301	-5.32606	3.64101e-06	oe = 1.12
Chr27:6223643-6223643	-5.33657	1.23077e-18	oe = 1.12
Chr27:6220700-6220700	-5.40177	2.32117e-20	oe = 1.12
Chr27:6217278-6217278	-5.42973	0	oe = 1.12
Chr27:6220376-6220376	-5.52843	8.35908e-09	oe = 1.12
Chr27:6224654-6224654	-5.53929	4.25363e-08	oe = 1.12
Chr27:6225583-6225583	-5.54794	1.51729e-21	oe = 1.12
Chr27:6224409-6224409	-5.58158	1.31289e-15	oe = 1.12
Chr27:6224258-6224258	-5.62809	0.0023995	oe = 1.12
Chr27:6220741-6220741	-5.71658	8.55748e-24	oe = 1.12
Chr27:6225484-6225484	-5.809	2.68994e-14	oe = 1.12
Chr27:6224675-6224675	-5.89493	3.35914e-09	oe = 1.12
Chr27:6217284-6217284	-5.95442	0	oe = 1.12
Chr27:6222406-6222406	-5.96928	7.66032e-07	oe = 1.12
Chr27:6220364-6220364	-5.99392	4.12787e-13	oe = 1.12
Chr27:6224733-6224733	-6.09151	2.11473e-10	oe = 1.12
Chr27:6224337-6224337	-6.20133	4.24709e-17	oe = 1.12
Chr27:6224969-6224969	-6.25497	3.31892e-34	oe = 1.12
Chr27:6217260-6217260	-6.29848	0	oe = 1.12
Chr27:6222395-6222395	-6.32303	2.06969e-18	oe = 1.12
Chr27:6224257-6224257	-6.33837	1.0525e-10	oe = 1.12
Chr27:6313421-6313421	-6.34991	0.038637	oe = 0.89
Chr27:6217271-6217271	-6.52175	0	oe = 1.12
Chr27:6222384-6222384	-6.57354	1.19636e-22	oe = 1.12
Chr27:6224769-6224769	-6.71434	2.87248e-13	oe = 1.12
Chr27:6225440-6225440	-6.78932	1.85995e-15	oe = 1.12
Chr27:6217332-6217332	-6.95295	0	oe = 1.12
Chr27:6224762-6224762	-7.01594	1.4851e-12	oe = 1.12
Chr27:6225439-6225439	-7.11404	7.52079e-18	oe = 1.12
Chr27:6222419-6222419	-7.13009	3.97409e-21	oe = 1.12
Chr27:6222301-6222301	-7.22937	1.90966e-14	oe = 1.12
Chr27:6223614-6223614	-7.23771	8.0828e-32	oe = 1.12
Chr27:6217346-6217346	-7.24848	0	oe = 1.12
Chr27:6220749-6220749	-7.36595	1.75314e-29	oe = 1.12
Chr27:6224753-6224753	-7.41089	1.02314e-09	oe = 1.12
Chr27:6222390-6222390	-7.4909	2.10256e-23	oe = 1.12
Chr27:6224737-6224737	-7.58609	2.7048e-13	oe = 1.12
Chr27:6223662-6223662	-7.72817	2.79578e-39	oe = 1.12
Chr27:6222377-6222377	-7.89995	4.61229e-27	oe = 1.12
Chr27:6220780-6220780	-7.94217	4.05577e-31	oe = 1.12
Chr27:6222956-6222956	-7.9574	0	oe = 1.12
Chr27:6224689-6224689	-8.00498	1.61851e-13	oe = 1.12
Chr27:6224703-6224703	-8.05881	2.36947e-14	oe = 1.12
Chr27:6224117-6224117	-8.08635	0.0272047	oe = 1.12
Chr27:6224775-6224775	-8.33217	1.47901e-12	oe = 1.12
Chr27:6224244-6224244	-8.36897	3.07896e-19	oe = 1.12
Chr27:6223621-6223621	-8.62145	0	oe = 1.12
Chr27:6222177-6222177	-8.86826	0.0327153	oe = 1.12
Chr27:6223629-6223629	-9.03281	0	oe = 1.12
Chr27:6222225-6222225	-9.05555	0.0465674	oe = 1.12
Chr27:6224227-6224227	-9.06476	0.00745054	oe = 1.12
Chr27:6220766-6220766	-9.31878	1.87742e-39	oe = 1.12
Chr27:6223936-6223936	-9.40352	0	oe = 1.12
Chr27:6222156-6222156	-9.51657	0.000702702	oe = 1.12
Chr27:6222220-6222220	-9.61375	0.00715843	oe = 1.12
Chr27:6222434-6222434	-9.63219	5.71208e-34	oe = 1.12
Chr27:6224195-6224195	-9.76317	0.00176888	oe = 1.12
Chr27:6224245-6224245	-9.99475	2.36668e-12	oe = 1.12
Chr27:6222123-6222123	-10.0574	0.000216355	oe = 1.12
Chr27:6224153-6224153	-10.294	0.000306624	oe = 1.12
Chr27:6224133-6224133	-10.623	0.001282	oe = 1.12
Chr27:6224135-6224135	-10.672	0.000428517	oe = 1.12
Chr27:36610642-36610642	-10.7761	0.0498619	oe = 0.78
Chr27:6222162-6222162	-10.8487	0.000441376	oe = 1.12
Chr27:6222407-6222407	-11.6787	0	oe = 1.12
Chr27:6224166-6224166	-12.2345	5.61262e-05	oe = 1.12
Chr27:14548981-14548981	-13.2704	0.0465122	oe = 0.84
Chr27:6224126-6224126	-14.627	2.46974e-06	oe = 1.12
Chr27:14548987-14548987	-14.6276	0.0197136	oe = 0.84
Chr27:14548972-14548972	-15.4559	0.0140642	oe = 0.84
Chr27:14549019-14549019	-16.4422	0.0195577	oe = 0.84
Chr27:6223597-6223597	-16.893	0.000131293	oe = 1.12
Chr27:42470401-42470401	-17.683	0.0346835	oe = 0.74
Chr27:42470403-42470403	-19.2734	0.0155147	oe = 0.74
Chr27:42470456-42470456	-19.4764	0.0139088	oe = 0.74
Chr27:1393730-1393730	-20.8035	0.0319643	oe = 0.80
Chr27:1393744-1393744	-20.8788	0.0283488	oe = 0.80
Chr27:42470431-42470431	-22.1411	0.0128841	oe = 0.74
Chr27:1393718-1393718	-22.1753	0.0152823	oe = 0.80
Chr27:42470480-42470480	-22.7865	0.00308236	oe = 0.74
Chr27:1393736-1393736	-22.8788	0.0160088	oe = 0.80
Chr27:1393721-1393721	-24.0433	0.0104568	oe = 0.80
Chr27:36610631-36610631	-24.1548	9.38319e-06	oe = 0.78
Chr27:42470412-42470412	-24.3062	0.00318366	oe = 0.74
Chr27:42470473-42470473	-24.3697	0.00099259	oe = 0.74
Chr27:42470437-42470437	-24.7802	0.000449459	oe = 0.74
Chr27:1393724-1393724	-24.8862	0.00787192	oe = 0.80
Chr27:37273901-37273901	-26.4114	0.0492995	oe = 0.94
Chr26:21680849-21680849	24.2038	0.0355745	oe = 0.80
Chr26:21580028-21580028	22.3663	0.0163676	oe = 0.83
Chr26:44705438-44705438	-15.0158	0.00344897	oe = 0.86
Chr26:50710811-50710811	-17.6597	0.032881	oe = 0.75
Chr26:44113812-44113812	-19.5801	3.49042e-07	oe = 0.73
Chr26:31589377-31589377	-20.9471	0.00255734	oe = 0.82
Chr25:35957747-35957747	30.6742	0.00236351	oe = 0.85
Chr25:35957729-35957729	30.0331	0.00291233	oe = 0.85
Chr25:35957774-35957774	28.7676	0.0080343	oe = 0.85
Chr25:35957735-35957735	28.1345	0.00495988	oe = 0.85
Chr25:35957745-35957745	27.302	0.00792425	oe = 0.85
Chr25:25819977-25819977	27.125	0.00786728	oe = 0.87
Chr25:25820265-25820265	25.6501	0.000633824	oe = 0.87
Chr25:25820020-25820020	25.2903	0.0166173	oe = 0.87
Chr25:25820287-25820287	25.2847	0.000968775	oe = 0.87
Chr25:25820275-25820275	25.2678	0.0013298	oe = 0.87
Chr25:25820294-25820294	25.1209	0.00172151	oe = 0.87
Chr25:35957770-35957770	25.0201	0.0165629	oe = 0.85
Chr25:25820005-25820005	24.0245	0.0271568	oe = 0.87
Chr25:39452108-39452108	23.9106	0.0239752	oe = 0.70
Chr25:35957752-35957752	23.8014	0.0273292	oe = 0.85
Chr25:25820014-25820014	23.5759	0.0335776	oe = 0.87
Chr25:25820281-25820281	23.1621	0.00218891	oe = 0.87
Chr25:25820253-25820253	22.8975	0.00487139	oe = 0.87
Chr25:38390598-38390598	22.8247	0.00257472	oe = 0.72
Chr25:25819970-25819970	22.7613	0.0387292	oe = 0.87
Chr25:9453-9453	21.525	0.000449459	oe = 0.73
Chr25:25820261-25820261	21.5007	0.00845041	oe = 0.87
Chr25:38390586-38390586	19.9601	0.0150377	oe = 0.72
Chr25:33614104-33614104	18.7687	0.0111528	oe = 0.91
Chr25:33614531-33614531	18.5631	0.0155996	oe = 0.91
Chr25:38390573-38390573	18.3853	0.0217303	oe = 0.72
Chr25:38390582-38390582	17.9369	0.0213497	oe = 0.72
Chr25:38787416-38787416	17.2997	0.00845041	oe = 0.77
Chr25:38390588-38390588	16.8987	0.0318212	oe = 0.72
Chr25:38787424-38787424	16.1662	0.0432242	oe = 0.77
Chr25:38787399-38787399	16.0376	0.0112277	oe = 0.77
Chr25:27006194-27006194	15.9172	0.0212968	oe = 0.88
Chr25:9755-9755	15.0102	9.99542e-09	oe = 0.73
Chr25:946961-946961	14.2491	0.0393102	oe = 0.70
Chr25:33614124-33614124	13.571	0.00940033	oe = 0.91
Chr25:41414982-41414982	11.0673	0.0045854	oe = 0.64
Chr25:41783161-41783161	-11.4241	0.0129975	oe = 0.65
Chr25:26591276-26591276	-13.799	0.0130086	oe = 0.83
Chr25:9496-9496	-14.0182	5.50998e-13	oe = 0.73
Chr25:288175-288175	-14.7969	9.28567e-05	oe = 1.09
Chr25:41783145-41783145	-14.9082	0.000715083	oe = 0.65
Chr25:288132-288132	-15.0272	0.00149651	oe = 1.09
Chr25:288099-288099	-15.2019	0.000156988	oe = 1.09
Chr25:524386-524386	-15.2381	0.035784	oe = 1.02
Chr25:41708307-41708307	-15.5076	0.00960056	oe = 0.65
Chr25:288165-288165	-15.7778	9.58397e-05	oe = 1.09
Chr25:524433-524433	-15.7919	0.0256203	oe = 1.02
Chr25:41708297-41708297	-16.3487	0.00503462	oe = 0.65
Chr25:41708336-41708336	-17.0692	0.00248407	oe = 0.65
Chr25:41708318-41708318	-17.0757	0.00212629	oe = 0.65
Chr25:41708327-41708327	-17.1015	0.00189176	oe = 0.65
Chr25:524413-524413	-17.1127	0.0182979	oe = 1.02
Chr25:524397-524397	-17.4307	0.00947208	oe = 1.02
Chr25:9295-9295	-17.571	0.0428906	oe = 0.73
Chr25:26591338-26591338	-17.9087	0.000368231	oe = 0.83
Chr25:41708323-41708323	-18.2239	0.00079148	oe = 0.65
Chr25:26591326-26591326	-19.602	8.34994e-05	oe = 0.83
Chr25:41708325-41708325	-19.7978	0.000238586	oe = 0.65
Chr25:41708309-41708309	-20.2722	0.000156369	oe = 0.65
Chr25:9728-9728	-20.4351	2.66677e-20	oe = 0.73
Chr25:41708295-41708295	-20.8282	7.76688e-05	oe = 0.65
Chr25:41708329-41708329	-22.728	7.71615e-06	oe = 0.65
Chr25:524426-524426	-22.9531	0.00312476	oe = 1.02
Chr25:858320-858320	-23.9867	0.00234499	oe = 0.64
Chr25:40581702-40581702	-24.8186	0.0322715	oe = 0.75
Chr25:858302-858302	-25.9135	0.000357409	oe = 0.64
Chr25:858296-858296	-28.5253	2.2124e-05	oe = 0.64
Chr24:781933-781933	26.4542	0.00407397	oe = 0.76
Chr24:41208884-41208884	24.6781	0.0489656	oe = 0.83
Chr24:41209202-41209202	22.5432	0.000177449	oe = 0.83
Chr24:41208996-41208996	22.0104	0.0236024	oe = 0.83
Chr24:698649-698649	21.6719	0.00850872	oe = 0.75
Chr24:41209219-41209219	17.1188	0.0101425	oe = 0.83
Chr24:31231498-31231498	16.9068	0.0068511	oe = 0.83
Chr24:50218890-50218890	16.7738	0.0258749	oe = 0.76
Chr24:41209270-41209270	16.3613	0.0114149	oe = 0.83
Chr24:41209281-41209281	16.2996	0.0406377	oe = 0.83
Chr24:41209150-41209150	15.1285	0.0455949	oe = 0.83
Chr24:58455000-58455000	14.8985	0.00846978	oe = 0.94
Chr24:41209246-41209246	14.7726	0.0350322	oe = 0.83
Chr24:41209233-41209233	14.5263	0.0346701	oe = 0.83
Chr24:31231522-31231522	14.4839	7.09426e-05	oe = 0.83
Chr24:31231510-31231510	12.4654	0.00868141	oe = 0.83
Chr24:58241150-58241150	10.5894	0.0210495	oe = 0.77
Chr24:2620797-2620797	-12.6907	0.0218736	oe = 0.69
Chr24:61480302-61480302	-12.8069	0.0123669	oe = 0.91
Chr24:2620777-2620777	-13.1175	0.0197136	oe = 0.69
Chr24:50324397-50324397	-14.32	0.000187689	oe = 2.31
Chr24:50324428-50324428	-14.5011	0.000897088	oe = 2.31
Chr24:50324388-50324388	-17.2781	5.11254e-06	oe = 2.31
Chr24:50324419-50324419	-17.5307	5.66525e-06	oe = 2.31
Chr24:50324437-50324437	-19.7546	8.12021e-07	oe = 2.31
Chr23:51632802-51632802	31.7782	0.00210514	oe = 0.70
Chr23:52191597-52191597	22.8879	3.52689e-06	oe = 0.73
Chr23:32915417-32915417	21.3529	0.0161518	oe = 0.78
Chr23:13832422-13832422	20.2479	0.000957386	oe = 0.68
Chr23:13179168-13179168	10.4564	0.0263536	oe = 0.84
Chr23:17731049-17731049	8.13769	0.00893642	oe = 0.90
Chr23:11522-11522	5.59306	0.000302436	oe = 0.70
Chr23:43317-43317	4.96341	0.00405281	oe = 0.77
Chr23:11521-11521	3.26179	2.98016e-05	oe = 0.70
Chr23:11519-11519	-1.50448	0.0483622	oe = 0.70
Chr23:11559-11559	-1.82852	0.0246503	oe = 0.70
Chr23:43277-43277	-4.36608	0.042337	oe = 0.77
Chr23:43279-43279	-4.7802	0.0472608	oe = 0.77
Chr23:43335-43335	-5.48182	0.00170916	oe = 0.77
Chr23:11573-11573	-6.42784	7.99767e-05	oe = 0.70
Chr23:27521333-27521333	-9.36224	0.00243608	oe = 0.98
Chr23:50050190-50050190	-12.6949	0.0066577	oe = 0.88
Chr23:30434971-30434971	-13.3118	0.00577433	oe = 1.05
Chr23:43320-43320	-14.4526	9.69808e-27	oe = 0.77
Chr23:51606067-51606067	-15.7527	0.0473651	oe = 0.76
Chr23:48051589-48051589	-16.4787	0.0351557	oe = 0.71
Chr23:27281601-27281601	-16.8187	0.0275973	oe = 0.83
Chr23:15615398-15615398	-19.215	0.043731	oe = 0.73
Chr23:15615407-15615407	-19.8597	0.0424792	oe = 0.73
Chr23:48051467-48051467	-20.4196	0.0462847	oe = 0.71
Chr23:15833901-15833901	-21.6353	0.00575655	oe = 0.81
Chr23:15615434-15615434	-21.9024	0.0138689	oe = 0.73
Chr23:49183696-49183696	-22.6725	0.00172994	oe = 0.94
Chr23:28908774-28908774	-31.8168	0.00131564	oe = 0.94
Chr22:48978171-48978171	22.4478	0.0385816	oe = 0.74
Chr22:14829978-14829978	16.5748	2.08723e-11	oe = 0.73
Chr22:50701145-50701145	14.1669	0.0172491	oe = 0.88
Chr22:50701092-50701092	13.8561	0.0136769	oe = 0.88
Chr22:50701131-50701131	13.6418	0.0150467	oe = 0.88
Chr22:50701094-50701094	13.3588	0.0218736	oe = 0.88
Chr22:50701139-50701139	13.0235	0.0238281	oe = 0.88
Chr22:50701133-50701133	12.6527	0.029629	oe = 0.88
Chr22:50701127-50701127	12.3871	0.0337673	oe = 0.88
Chr22:50701049-50701049	12.334	0.0389495	oe = 0.88
Chr22:50701137-50701137	12.3091	0.0413495	oe = 0.88
Chr22:48292535-48292535	12.2982	0.0411045	oe = 0.89
Chr22:50701129-50701129	12.1409	0.0384572	oe = 0.88
Chr22:50701070-50701070	11.8688	0.0409802	oe = 0.88
Chr22:48292519-48292519	9.14549	0.0474299	oe = 0.89
Chr22:47066251-47066251	8.63793	0.0347522	oe = 1.01
Chr22:6937622-6937622	-10.8724	0.0407882	oe = 0.60
Chr22:58610435-58610435	-16.2818	0.038815	oe = 0.75
Chr22:50534999-50534999	-19.0853	0.0389463	oe = 0.65
Chr22:58783653-58783653	-19.2085	0.0337731	oe = 0.69
Chr22:59310664-59310664	-19.8217	0.0413254	oe = 0.66
Chr22:50534983-50534983	-21.3863	0.0153165	oe = 0.65
Chr22:16818473-16818473	-22.8341	0.00550177	oe = 0.64
Chr22:59459097-59459097	-23.6982	0.00170916	oe = 0.66
Chr22:50535032-50535032	-24.2195	0.00831637	oe = 0.65
Chr22:50534990-50534990	-25.1649	0.00170916	oe = 0.65
Chr22:50535019-50535019	-30.8194	0.000265175	oe = 0.65
Chr22:50535035-50535035	-33.3124	1.28686e-05	oe = 0.65
Chr22:59485688-59485688	-33.8178	0.0029528	oe = 0.83
Chr22:6181382-6181382	-33.9483	2.34972e-06	oe = 0.78
Chr21:33026011-33026011	24.3827	2.142e-21	oe = 0.78
Chr21:33028963-33028963	21.0326	5.96492e-09	oe = 0.78
Chr21:65669539-65669539	16.5665	0.047485	oe = 0.63
Chr21:65468142-65468142	13.2944	0.0136043	oe = 0.83
Chr21:33025961-33025961	5.06581	0.0297635	oe = 0.78
Chr21:33025958-33025958	5.0352	0.00759362	oe = 0.78
Chr21:33028955-33028955	4.9987	0.0203814	oe = 0.78
Chr21:33025999-33025999	4.78858	0.00898683	oe = 0.78
Chr21:33026024-33026024	3.54985	0.00239739	oe = 0.78
Chr21:33003119-33003119	2.12381	2.98703e-05	oe = 0.77
Chr21:33003096-33003096	1.80131	0.00204075	oe = 0.77
Chr21:33003090-33003090	1.79084	0.0011571	oe = 0.77
Chr21:33025858-33025858	1.64126	0.0183729	oe = 0.78
Chr21:33003073-33003073	1.60098	0.0168887	oe = 0.77
Chr21:33003080-33003080	1.48193	0.045812	oe = 0.77
Chr21:33025905-33025905	-1.21642	0.000164014	oe = 0.78
Chr21:33026023-33026023	-1.39431	9.42808e-07	oe = 0.78
Chr21:33025942-33025942	-1.41756	1.84031e-06	oe = 0.78
Chr21:33002655-33002655	-1.59511	0.00573657	oe = 0.77
Chr21:33025998-33025998	-1.74377	1.42495e-05	oe = 0.78
Chr21:33002643-33002643	-1.93101	9.54939e-12	oe = 0.77
Chr21:33025915-33025915	-2.17095	7.8973e-09	oe = 0.78
Chr21:33025957-33025957	-2.32624	1.96984e-10	oe = 0.78
Chr21:33025960-33025960	-2.48355	2.086e-08	oe = 0.78
Chr21:33002605-33002605	-2.5008	3.04887e-15	oe = 0.77
Chr21:33002651-33002651	-2.76319	4.12993e-16	oe = 0.77
Chr21:33025921-33025921	-2.90299	5.63844e-09	oe = 0.78
Chr21:33025974-33025974	-2.96072	2.3978e-08	oe = 0.78
Chr21:33002652-33002652	-3.47662	4.70873e-09	oe = 0.77
Chr21:33025602-33025602	-4.72986	0.0415337	oe = 0.78
Chr21:33025597-33025597	-4.78989	0.0401376	oe = 0.78
Chr21:33002636-33002636	-4.79629	0	oe = 0.77
Chr21:33002614-33002614	-5.03347	0	oe = 0.77
Chr21:33025600-33025600	-5.18135	0.027971	oe = 0.78
Chr21:33002621-33002621	-5.28819	0	oe = 0.77
Chr21:33002633-33002633	-5.36636	0	oe = 0.77
Chr21:33002628-33002628	-5.36777	0	oe = 0.77
Chr21:33002639-33002639	-5.44013	0	oe = 0.77
Chr21:7938591-7938591	-5.67353	0.0398103	oe = 0.84
Chr21:33002793-33002793	-6.05079	9.20524e-11	oe = 0.77
Chr21:33025645-33025645	-6.08777	0.01622	oe = 0.78
Chr21:33025647-33025647	-6.38854	0.0190764	oe = 0.78
Chr21:33002805-33002805	-7.2214	4.20963e-13	oe = 0.77
Chr21:33026058-33026058	-7.30033	3.90885e-39	oe = 0.78
Chr21:33002829-33002829	-7.70121	6.06972e-16	oe = 0.77
Chr21:33002862-33002862	-7.78698	2.13728e-08	oe = 0.77
Chr21:33002799-33002799	-7.79262	2.00756e-16	oe = 0.77
Chr21:33002845-33002845	-7.97018	2.36947e-14	oe = 0.77
Chr21:33002835-33002835	-8.20107	2.29901e-14	oe = 0.77
Chr21:33002904-33002904	-8.2929	2.2924e-13	oe = 0.77
Chr21:33002823-33002823	-8.39894	7.63817e-18	oe = 0.77
Chr21:33002891-33002891	-8.44817	5.31841e-14	oe = 0.77
Chr21:33025538-33025538	-8.45388	0.000468023	oe = 0.78
Chr21:33002825-33002825	-8.59202	7.07163e-19	oe = 0.77
Chr21:33002786-33002786	-8.74664	4.11093e-20	oe = 0.77
Chr21:33002647-33002647	-9.52807	0	oe = 0.77
Chr21:27759910-27759910	-9.85646	0.0492052	oe = 0.74
Chr21:33002648-33002648	-11.2472	0	oe = 0.77
Chr21:27759868-27759868	-11.6712	0.0208164	oe = 0.74
Chr21:27759866-27759866	-12.4424	0.0184517	oe = 0.74
Chr21:27758403-27758403	-12.5257	0.0123027	oe = 0.74
Chr21:68440599-68440599	-13.3649	0.0385693	oe = 1.30
Chr21:33025659-33025659	-13.9483	6.30612e-08	oe = 0.78
Chr21:68440570-68440570	-15.2107	0.0140642	oe = 1.30
Chr21:68440612-68440612	-17.5857	0.000241786	oe = 1.30
Chr21:68440636-68440636	-17.8535	0.000328321	oe = 1.30
Chr21:68440629-68440629	-18.2506	0.000144574	oe = 1.30
Chr21:27758366-27758366	-18.87	1.0032e-06	oe = 0.74
Chr21:27758322-27758322	-19.5411	2.15373e-06	oe = 0.74
Chr21:48350895-48350895	-19.6655	0.0423222	oe = 0.76
Chr21:7938737-7938737	-20.0883	6.79361e-05	oe = 0.84
Chr21:27758351-27758351	-20.3161	4.05881e-07	oe = 0.74
Chr21:27758364-27758364	-20.8954	5.56067e-07	oe = 0.74
Chr21:7938736-7938736	-21.3075	7.99201e-07	oe = 0.84
Chr20:112359-112359	39.5594	0	oe = 0.64
Chr20:8396052-8396052	27.6418	0.0363165	oe = 1.22
Chr20:4445266-4445266	17.8807	0.00441003	oe = 0.89
Chr20:4445255-4445255	16.1776	0.0208174	oe = 0.89
Chr20:112363-112363	12.655	5.0883e-08	oe = 0.64
Chr20:67676885-67676885	12.314	0.0483593	oe = 0.69
Chr20:112468-112468	7.06078	0.000240936	oe = 0.64
Chr20:112341-112341	-7.25571	0.000403512	oe = 0.64
Chr20:67677536-67677536	-8.26452	0.00341463	oe = 0.69
Chr20:70547406-70547406	-9.84673	0.0233123	oe = 0.74
Chr20:70547385-70547385	-11.0416	0.0086109	oe = 0.74
Chr20:70547414-70547414	-11.8043	0.00281056	oe = 0.74
Chr20:70547376-70547376	-11.8067	0.00238029	oe = 0.74
Chr20:70547455-70547455	-11.9194	0.00775205	oe = 0.74
Chr19:54645915-54645915	28.7189	0.00818631	oe = 0.69
Chr19:13306873-13306873	28.4509	8.1604e-05	oe = 0.78
Chr19:54645895-54645895	28.2956	0.0168051	oe = 0.69
Chr19:54645912-54645912	28.1873	0.0201076	oe = 0.69
Chr19:38615839-38615839	25.7341	0.00267991	oe = 0.64
Chr19:55843643-55843643	25.1917	3.85901e-05	oe = 0.65
Chr19:54645918-54645918	24.2505	0.0429041	oe = 0.69
Chr19:54645816-54645816	24.2085	0.000141462	oe = 0.69
Chr19:13306907-13306907	23.7091	0.00137657	oe = 0.78
Chr19:55542176-55542176	22.9433	0.0468507	oe = 0.77
Chr19:25154-25154	22.5532	9.15783e-09	oe = 1.16
Chr19:54645808-54645808	22.35	0.000856116	oe = 0.69
Chr19:21840274-21840274	21.8843	0.000310409	oe = 0.78
Chr19:54645814-54645814	21.8035	0.00191702	oe = 0.69
Chr19:38647119-38647119	21.4636	0.000130472	oe = 0.67
Chr19:13306869-13306869	20.871	0.0114688	oe = 0.78
Chr19:11687230-11687230	20.7345	0.0228954	oe = 0.73
Chr19:11687220-11687220	20.3172	0.0337673	oe = 0.73
Chr19:13306663-13306663	19.597	0.00226838	oe = 0.78
Chr19:44330129-44330129	19.1869	0.000339674	oe = 0.85
Chr19:11687216-11687216	19.1191	0.0316966	oe = 0.73
Chr19:51236423-51236423	18.0344	0.0255291	oe = 0.87
Chr19:21840219-21840219	18.0051	0.00291805	oe = 0.78
Chr19:13306648-13306648	17.9708	0.00736048	oe = 0.78
Chr19:13306892-13306892	17.8234	0.0477583	oe = 0.78
Chr19:33300230-33300230	17.7447	0.0340457	oe = 0.91
Chr19:55843558-55843558	17.4407	0.0284468	oe = 0.65
Chr19:13306642-13306642	17.3644	0.00684496	oe = 0.78
Chr19:21840261-21840261	16.1916	0.00822186	oe = 0.78
Chr19:47757361-47757361	14.42	0.00170058	oe = 0.62
Chr19:18536187-18536187	14.3838	0.0112696	oe = 0.88
Chr19:18536138-18536138	14.2952	0.0161019	oe = 0.88
Chr19:18536191-18536191	13.669	0.0263281	oe = 0.88
Chr19:18536179-18536179	13.4882	0.0287956	oe = 0.88
Chr19:18536182-18536182	13.2233	0.0188212	oe = 0.88
Chr19:18536168-18536168	13.2063	0.0272175	oe = 0.88
Chr19:47757373-47757373	12.5909	0.0166173	oe = 0.62
Chr19:28464994-28464994	12.195	0.0389943	oe = 0.93
Chr19:47757348-47757348	11.7458	0.0475895	oe = 0.62
Chr19:34971534-34971534	8.4487	4.1137e-05	oe = 0.67
Chr19:11700321-11700321	7.87009	0.0420028	oe = 0.72
Chr19:25222-25222	-2.1538	0.036681	oe = 1.16
Chr19:18107565-18107565	-9.4152	0.0425493	oe = 0.83
Chr19:37939106-37939106	-11.296	0.0374722	oe = 0.71
Chr19:56504265-56504265	-12.2013	0.023147	oe = 0.63
Chr19:37939093-37939093	-12.4983	0.0197136	oe = 0.71
Chr19:52704615-52704615	-13.5105	0.0345899	oe = 0.73
Chr19:43221236-43221236	-13.9857	0.00255532	oe = 1.00
Chr19:57205811-57205811	-13.9906	0.0464135	oe = 0.82
Chr19:18107567-18107567	-14.9059	3.02841e-09	oe = 0.83
Chr19:57862673-57862673	-15.6194	0.000215286	oe = 0.74
Chr19:57862712-57862712	-15.7472	0.000210713	oe = 0.74
Chr19:55351676-55351676	-15.7902	0.0387761	oe = 0.80
Chr19:42816219-42816219	-15.8932	0.0326525	oe = 0.86
Chr19:57862644-57862644	-16.2146	0.000109648	oe = 0.74
Chr19:57862681-57862681	-16.6085	0.000105359	oe = 0.74
Chr19:57862723-57862723	-16.8221	0.000366418	oe = 0.74
Chr19:57205805-57205805	-16.8282	0.0421393	oe = 0.82
Chr19:57205801-57205801	-16.8945	0.0317832	oe = 0.82
Chr19:57862715-57862715	-17.0502	8.78942e-05	oe = 0.74
Chr19:57862725-57862725	-17.1181	4.42181e-05	oe = 0.74
Chr19:50934303-50934303	-17.3722	0.0204571	oe = 0.82
Chr19:57862710-57862710	-17.7037	0.000120021	oe = 0.74
Chr19:57862647-57862647	-17.7206	9.84334e-05	oe = 0.74
Chr19:57862653-57862653	-18.2962	7.14283e-05	oe = 0.74
Chr19:57862665-57862665	-18.4186	5.63298e-05	oe = 0.74
Chr19:57862706-57862706	-19.2464	2.94686e-06	oe = 0.74
Chr19:38749630-38749630	-25.451	0.0121387	oe = 0.85
Chr19:49633466-49633466	-28.2558	0.00366794	oe = 0.80
Chr18:62948211-62948211	26.6607	0.0154362	oe = 0.84
Chr18:55247666-55247666	26.4593	0.0105593	oe = 0.86
Chr18:59225694-59225694	24.6481	0	oe = 1.08
Chr18:48203977-48203977	24.5419	0.0037465	oe = 0.79
Chr18:5688785-5688785	24.3562	6.46437e-10	oe = 0.74
Chr18:48204386-48204386	23.2919	0.00144386	oe = 0.79
Chr18:62948235-62948235	23.128	0.0446543	oe = 0.84
Chr18:48204394-48204394	23.0797	0.00126569	oe = 0.79
Chr18:53014690-53014690	22.13	0.00933575	oe = 0.77
Chr18:48203973-48203973	21.7115	0.0169314	oe = 0.79
Chr18:48204439-48204439	21.2167	0.00157897	oe = 0.79
Chr18:48204396-48204396	20.9816	0.00865044	oe = 0.79
Chr18:48204374-48204374	20.8432	0.0035823	oe = 0.79
Chr18:63436401-63436401	20.4609	0.0146799	oe = 0.77
Chr18:48204384-48204384	20.4454	0.013314	oe = 0.79
Chr18:48204517-48204517	20.418	0.00920465	oe = 0.79
Chr18:53014646-53014646	20.3789	0.0123565	oe = 0.77
Chr18:48204417-48204417	20.019	0.0025212	oe = 0.79
Chr18:48204382-48204382	19.9735	0.0102432	oe = 0.79
Chr18:48204192-48204192	19.8009	0.00853887	oe = 0.79
Chr18:48204013-48204013	19.3328	0.0413861	oe = 0.79
Chr18:48204487-48204487	19.0627	0.0218983	oe = 0.79
Chr18:48204379-48204379	19.001	0.0129957	oe = 0.79
Chr18:48204210-48204210	18.547	0.0157632	oe = 0.79
Chr18:48204208-48204208	18.0347	0.00898683	oe = 0.79
Chr18:48204190-48204190	17.9576	0.0245839	oe = 0.79
Chr18:48204441-48204441	17.9557	0.00759362	oe = 0.79
Chr18:48204202-48204202	17.5739	0.0175346	oe = 0.79
Chr18:48204411-48204411	17.499	0.0269054	oe = 0.79
Chr18:48204173-48204173	17.4798	0.0158798	oe = 0.79
Chr18:48204484-48204484	17.0947	0.0136474	oe = 0.79
Chr18:48204161-48204161	16.9903	0.0196709	oe = 0.79
Chr18:48204194-48204194	16.8396	0.0412313	oe = 0.79
Chr18:48204478-48204478	16.4586	0.016389	oe = 0.79
Chr18:11348245-11348245	16.0297	0.0193963	oe = 0.75
Chr18:11348233-11348233	15.5267	0.0246694	oe = 0.75
Chr18:56235882-56235882	15.478	0.0241224	oe = 0.88
Chr18:59225849-59225849	14.8355	0	oe = 1.08
Chr18:61946039-61946039	14.7235	0.00966495	oe = 0.74
Chr18:45868851-45868851	14.6939	0.0375192	oe = 0.77
Chr18:1560363-1560363	14.2798	6.55819e-06	oe = 1.06
Chr18:61839229-61839229	14.2047	0.0477273	oe = 1.03
Chr18:48204471-48204471	14.0885	0.0344794	oe = 0.79
Chr18:56489490-56489490	13.9002	0.00343218	oe = 0.84
Chr18:11348299-11348299	13.5746	0.0344514	oe = 0.75
Chr18:64542782-64542782	13.531	0.00917995	oe = 0.93
Chr18:11348285-11348285	13.3099	0.0480392	oe = 0.75
Chr18:56489479-56489479	13.0355	0.0335776	oe = 0.84
Chr18:59225868-59225868	12.3383	4.76441e-44	oe = 1.08
Chr18:59225833-59225833	12.1826	0	oe = 1.08
Chr18:61946044-61946044	12.1445	0.0416146	oe = 0.74
Chr18:59225856-59225856	11.6916	1.47151e-36	oe = 1.08
Chr18:59225839-59225839	11.1308	0	oe = 1.08
Chr18:64542792-64542792	11.1256	0.0274867	oe = 0.93
Chr18:59225837-59225837	10.9801	1.82169e-44	oe = 1.08
Chr18:59225853-59225853	10.6056	4.16673e-31	oe = 1.08
Chr18:59225865-59225865	10.3965	4.6497e-33	oe = 1.08
Chr18:59225702-59225702	10.3887	9.05693e-07	oe = 1.08
Chr18:59225859-59225859	9.82468	7.68875e-27	oe = 1.08
Chr18:59225864-59225864	9.27741	0.00990221	oe = 1.08
Chr18:59225826-59225826	9.18085	6.81063e-37	oe = 1.08
Chr18:59225271-59225271	8.97107	0.0158546	oe = 1.08
Chr18:59225862-59225862	8.80714	6.78741e-22	oe = 1.08
Chr18:59225871-59225871	8.23066	1.43166e-18	oe = 1.08
Chr18:59225699-59225699	8.08104	3.42279e-05	oe = 1.08
Chr18:59225827-59225827	6.78317	1.78727e-29	oe = 1.08
Chr18:59225685-59225685	6.65706	0.0296305	oe = 1.08
Chr18:5688824-5688824	6.61526	0.0474299	oe = 0.74
Chr18:59225716-59225716	6.51982	0.0048633	oe = 1.08
Chr18:59225717-59225717	6.35863	0.0173329	oe = 1.08
Chr18:59225705-59225705	5.93407	0.0159613	oe = 1.08
Chr18:59225247-59225247	5.62925	0.000257181	oe = 1.08
Chr18:59225268-59225268	5.59357	3.54782e-06	oe = 1.08
Chr18:59225718-59225718	5.21708	0.00899479	oe = 1.08
Chr18:59225270-59225270	4.86415	5.15167e-06	oe = 1.08
Chr18:59225792-59225792	4.46023	2.24107e-22	oe = 1.08
Chr18:59225806-59225806	4.11293	3.96156e-24	oe = 1.08
Chr18:59225804-59225804	3.71016	1.76122e-18	oe = 1.08
Chr18:59225812-59225812	3.58721	4.63967e-22	oe = 1.08
Chr18:59226010-59226010	3.51253	8.44453e-12	oe = 1.08
Chr18:59225797-59225797	3.5107	7.18095e-23	oe = 1.08
Chr18:59225795-59225795	3.36538	1.29772e-21	oe = 1.08
Chr18:59225810-59225810	3.2311	2.66531e-19	oe = 1.08
Chr18:59225815-59225815	3.07641	9.63268e-19	oe = 1.08
Chr18:59225796-59225796	3.01568	3.1286e-15	oe = 1.08
Chr18:59225803-59225803	2.96106	9.63297e-16	oe = 1.08
Chr18:59225807-59225807	2.88465	1.45091e-13	oe = 1.08
Chr18:59225456-59225456	2.84022	0.00621527	oe = 1.08
Chr18:59225943-59225943	2.80404	3.43168e-06	oe = 1.08
Chr18:59225813-59225813	2.80282	2.95833e-12	oe = 1.08
Chr18:59225798-59225798	2.7819	2.70048e-14	oe = 1.08
Chr18:59225808-59225808	2.76788	1.7257e-14	oe = 1.08
Chr18:59225992-59225992	2.59354	1.71354e-08	oe = 1.08
Chr18:59225982-59225982	2.57107	0.000133127	oe = 1.08
Chr18:59225988-59225988	2.54483	1.39567e-07	oe = 1.08
Chr18:59225945-59225945	2.53761	3.98317e-06	oe = 1.08
Chr18:59225816-59225816	2.45985	3.00924e-10	oe = 1.08
Chr18:59226007-59226007	2.43289	4.15451e-05	oe = 1.08
Chr18:59225994-59225994	2.25241	2.72271e-07	oe = 1.08
Chr18:59225980-59225980	2.16134	2.44461e-05	oe = 1.08
Chr18:59225997-59225997	1.97385	0.0131876	oe = 1.08
Chr18:59225811-59225811	1.93248	3.04303e-09	oe = 1.08
Chr18:59225956-59225956	1.90698	8.56498e-05	oe = 1.08
Chr18:59225973-59225973	1.69765	0.00230275	oe = 1.08
Chr18:59225950-59225950	1.46227	0.0444792	oe = 1.08
Chr18:59225809-59225809	1.43999	3.24958e-07	oe = 1.08
Chr18:59225359-59225359	0.992863	0.000107123	oe = 1.08
Chr18:59225290-59225290	0.391888	0.000199399	oe = 1.08
Chr18:59225278-59225278	0.322714	7.66499e-12	oe = 1.08
Chr18:59225473-59225473	-0.439541	0.000266846	oe = 1.08
Chr18:59225373-59225373	-0.974921	1.39562e-19	oe = 1.08
Chr18:59225365-59225365	-2.16208	1.15244e-26	oe = 1.08
Chr18:59225351-59225351	-2.57571	1.77385e-40	oe = 1.08
Chr18:59225478-59225478	-2.82192	0.00141527	oe = 1.08
Chr18:59225418-59225418	-3.04136	0.000157876	oe = 1.08
Chr18:59225439-59225439	-3.53683	7.56285e-05	oe = 1.08
Chr18:59225425-59225425	-3.56464	0.000194213	oe = 1.08
Chr18:59225474-59225474	-3.66549	2.73304e-07	oe = 1.08
Chr18:59225696-59225696	-3.79337	3.59855e-05	oe = 1.08
Chr18:59225457-59225457	-3.95625	1.47674e-06	oe = 1.08
Chr18:59225437-59225437	-4.10264	1.53168e-05	oe = 1.08
Chr18:59225697-59225697	-4.33055	1.94713e-06	oe = 1.08
Chr18:59225435-59225435	-4.54494	1.40975e-06	oe = 1.08
Chr18:59225452-59225452	-4.61948	9.33395e-09	oe = 1.08
Chr18:59225460-59225460	-4.74792	2.97128e-08	oe = 1.08
Chr18:59225444-59225444	-5.43316	9.01731e-09	oe = 1.08
Chr18:59225649-59225649	-5.92566	3.70238e-05	oe = 1.08
Chr18:59225420-59225420	-5.99807	2.1083e-11	oe = 1.08
Chr18:59225442-59225442	-6.02623	2.56237e-09	oe = 1.08
Chr18:1499088-1499088	-6.4607	0.0363324	oe = 0.75
Chr18:59225408-59225408	-6.73567	9.83379e-14	oe = 1.08
Chr18:59225404-59225404	-7.47618	1.3947e-15	oe = 1.08
Chr18:53754829-53754829	-8.54823	0.0498361	oe = 0.73
Chr18:59225366-59225366	-9.20572	1.36925e-17	oe = 1.08
Chr18:10273006-10273006	-10.0568	0.0471041	oe = 0.89
Chr18:59225374-59225374	-10.5994	5.90848e-27	oe = 1.08
Chr18:59225483-59225483	-10.8787	0.00406044	oe = 1.08
Chr18:14179493-14179493	-11.8908	0.0394544	oe = 0.64
Chr18:10272995-10272995	-13.0426	0.00191101	oe = 0.89
Chr18:25752526-25752526	-13.3471	0.0477273	oe = 0.93
Chr18:54413539-54413539	-13.368	0.0069612	oe = 0.89
Chr18:57402071-57402071	-15.4803	0.0016816	oe = 1.00
Chr18:55364879-55364879	-16.0098	0.0497314	oe = 0.79
Chr18:63507223-63507223	-16.126	0.0193682	oe = 0.69
Chr18:55364850-55364850	-18.5352	0.0336382	oe = 0.79
Chr18:55364860-55364860	-18.6774	0.0129455	oe = 0.79
Chr18:55257354-55257354	-20.1583	0.011907	oe = 0.67
Chr18:55364871-55364871	-20.1653	0.00310609	oe = 0.79
Chr18:63436249-63436249	-20.9344	0.000132261	oe = 0.77
Chr18:53443696-53443696	-21.6459	0.0066577	oe = 0.72
Chr18:25752622-25752622	-22.4843	0.0182884	oe = 0.93
Chr18:64543016-64543016	-25.7851	0.00492333	oe = 0.93
Chr18:63911069-63911069	-27.5065	0.00371328	oe = 0.71
Chr17:71277612-71277612	40.8168	1.01356e-06	oe = 0.78
Chr17:4673279-4673279	30.4151	0.0053256	oe = 0.79
Chr17:71718103-71718103	30.4062	0.00149049	oe = 0.72
Chr17:71718100-71718100	30.1573	0.00142393	oe = 0.72
Chr17:4673810-4673810	28.9285	0.00292021	oe = 0.79
Chr17:71718106-71718106	26.567	0.0161108	oe = 0.72
Chr17:4673255-4673255	25.8202	0.039678	oe = 0.79
Chr17:71269331-71269331	23.3292	0.0210495	oe = 0.81
Chr17:69561762-69561762	23.0678	0.0475895	oe = 0.80
Chr17:4673828-4673828	22.8886	0.0460877	oe = 0.79
Chr17:71445921-71445921	20.3341	0.024278	oe = 0.72
Chr17:71718320-71718320	19.204	0.0364061	oe = 0.72
Chr17:72762889-72762889	18.5557	0.0423222	oe = 1.17
Chr17:46933412-46933412	15.5178	0.0012637	oe = 0.79
Chr17:70477155-70477155	15.0408	0.00492201	oe = 0.66
Chr17:46933405-46933405	14.8939	0.00310819	oe = 0.79
Chr17:4673542-4673542	13.4906	0.0282647	oe = 0.79
Chr17:71781465-71781465	-15.1399	0.0330847	oe = 0.70
Chr17:71781543-71781543	-15.9798	0.0197477	oe = 0.70
Chr17:72910530-72910530	-16.4351	0.0304546	oe = 0.63
Chr17:71781529-71781529	-16.4702	0.0234445	oe = 0.70
Chr17:69553227-69553227	-17.0989	0.0345815	oe = 0.90
Chr17:69553211-69553211	-18.3732	0.0346169	oe = 0.90
Chr17:72095041-72095041	-18.3843	0.0328537	oe = 0.62
Chr17:69553193-69553193	-18.755	0.0465674	oe = 0.90
Chr17:71781505-71781505	-19.113	0.00642955	oe = 0.70
Chr17:69553162-69553162	-19.7462	0.0465122	oe = 0.90
Chr17:71246409-71246409	-19.7725	0.0353566	oe = 0.80
Chr17:69553213-69553213	-20.0557	0.015466	oe = 0.90
Chr17:69348706-69348706	-20.3529	0.00191101	oe = 0.69
Chr17:69553209-69553209	-21.104	0.0158004	oe = 0.90
Chr17:71246414-71246414	-21.3383	0.0155282	oe = 0.80
Chr17:71781536-71781536	-22.6496	0.000412887	oe = 0.70
Chr17:71246394-71246394	-22.7807	0.0125275	oe = 0.80
Chr17:71246447-71246447	-23.1597	0.00513185	oe = 0.80
Chr17:71246436-71246436	-25.2431	0.00320127	oe = 0.80
Chr17:71246434-71246434	-25.6726	0.00157769	oe = 0.80
Chr17:58013270-58013270	-26.1442	2.64062e-05	oe = 0.93
Chr17:72872448-72872448	-26.6899	0.0413024	oe = 0.81
Chr16:80211136-80211136	29.1074	0.000194819	oe = 0.79
Chr16:51301384-51301384	25.3437	0.0104369	oe = 0.88
Chr16:79513527-79513527	14.19	0.02326	oe = 0.85
Chr16:50679863-50679863	14.0709	0.0243523	oe = 0.61
Chr16:47134011-47134011	11.9641	0.0194987	oe = 0.80
Chr16:80094879-80094879	9.46418	0.0220878	oe = 0.68
Chr16:43563166-43563166	-11.1553	0.0452438	oe = 1.23
Chr16:80352095-80352095	-11.2908	0.0453879	oe = 0.86
Chr16:79614404-79614404	-11.3805	0.0238274	oe = 0.80
Chr16:43563184-43563184	-11.9877	0.0248441	oe = 1.23
Chr16:51175191-51175191	-13.1945	0.0474042	oe = 0.87
Chr16:51084102-51084102	-14.3436	0.0287566	oe = 0.86
Chr16:80470591-80470591	-14.3451	0.0322715	oe = 0.78
Chr16:77498951-77498951	-29.5856	0.0230491	oe = 0.83
Chr15:46766771-46766771	26.0138	0.0198551	oe = 0.71
Chr15:46766774-46766774	24.8669	0.0305259	oe = 0.71
Chr15:29921145-29921145	24.0771	0.00388199	oe = 0.91
Chr15:56543067-56543067	22.3116	0.0382933	oe = 0.77
Chr15:80772793-80772793	21.9039	0.00107188	oe = 0.91
Chr15:77179514-77179514	20.3677	0.00608253	oe = 0.64
Chr15:29264420-29264420	16.0836	0.0151732	oe = 0.83
Chr15:80747273-80747273	13.0022	0.0330332	oe = 0.78
Chr15:80746983-80746983	11.8599	0.020873	oe = 0.78
Chr15:80747012-80747012	10.4064	0.0152018	oe = 0.78
Chr15:28032234-28032234	10.1392	0.0125124	oe = 0.69
Chr15:80829729-80829729	9.31499	0.0231238	oe = 0.93
Chr15:76361968-76361968	-9.79607	0.00969332	oe = 0.65
Chr15:52325484-52325484	-12.9688	0.0188212	oe = 0.89
Chr15:83581322-83581322	-13.2466	0.0454268	oe = 0.80
Chr15:80382692-80382692	-13.65	0.0423222	oe = 0.69
Chr15:83581330-83581330	-15.3818	0.00983676	oe = 0.80
Chr15:83581337-83581337	-15.8477	0.00230275	oe = 0.80
Chr15:80382731-80382731	-16.1111	0.0474299	oe = 0.69
Chr15:54609963-54609963	-20.9715	0.0432878	oe = 0.74
Chr15:54609971-54609971	-21.7627	0.0461558	oe = 0.74
Chr14:1286969-1286969	23.2617	0.0349591	oe = 0.79
Chr14:47344126-47344126	20.7169	0.0188185	oe = 0.84
Chr14:21435758-21435758	17.2674	0.03095	oe = 0.79
Chr14:81411997-81411997	15.9827	0.0055478	oe = 0.95
Chr14:21435735-21435735	13.1684	0.0288854	oe = 0.79
Chr14:81412043-81412043	12.8638	0.0426945	oe = 0.95
Chr14:81412012-81412012	11.4602	0.0179004	oe = 0.95
Chr14:44085902-44085902	10.9994	0.0235495	oe = 0.97
Chr14:81591447-81591447	-7.7791	0.0084203	oe = 1.02
Chr14:26487152-26487152	-9.89024	0.0407882	oe = 0.86
Chr14:1797909-1797909	-19.1672	0.0132983	oe = 0.71
Chr14:1797858-1797858	-19.4545	0.0106482	oe = 0.71
Chr13:15924403-15924403	17.9048	0.0455583	oe = 0.78
Chr13:53958396-53958396	-7.23003	0.0399712	oe = 0.71
Chr13:53958394-53958394	-7.45336	0.0240329	oe = 0.71
Chr13:53958365-53958365	-9.54523	0.0157688	oe = 0.71
Chr13:53958400-53958400	-10.0116	0.0480851	oe = 0.71
Chr13:53958382-53958382	-10.0695	0.0103306	oe = 0.71
Chr13:60403552-60403552	-15.1313	0.0011306	oe = 0.90
Chr13:63490460-63490460	-16.9045	0.0455949	oe = 0.81
Chr13:63490436-63490436	-17.3813	0.0332455	oe = 0.81
Chr13:63490451-63490451	-17.6595	0.0315759	oe = 0.81
Chr13:63490472-63490472	-18.5782	0.0153525	oe = 0.81
Chr12:86429917-86429917	20.1162	0.00476165	oe = 0.67
Chr12:86198343-86198343	17.395	0.000610539	oe = 0.80
Chr12:85323502-85323502	15.9236	0.0254244	oe = 0.71
Chr12:85323481-85323481	15.8954	0.039346	oe = 0.71
Chr12:85323484-85323484	15.7581	0.031247	oe = 0.71
Chr12:85323522-85323522	15.572	0.0419999	oe = 0.71
Chr12:16055287-16055287	14.7846	5.11525e-06	oe = 1.22
Chr12:16055280-16055280	14.6774	4.37855e-05	oe = 1.22
Chr12:16055264-16055264	14.0411	0.00281056	oe = 1.22
Chr12:77892546-77892546	13.1405	0.0339852	oe = 0.87
Chr12:16055272-16055272	13.0941	0.000273107	oe = 1.22
Chr12:16055270-16055270	12.8179	0.000229638	oe = 1.22
Chr12:16055278-16055278	12.2631	1.99134e-05	oe = 1.22
Chr12:16055283-16055283	11.4722	5.90306e-05	oe = 1.22
Chr12:16055266-16055266	11.3355	0.000140605	oe = 1.22
Chr12:85920582-85920582	-11.4368	0.0392744	oe = 0.80
Chr12:84508085-84508085	-11.5348	0.00983676	oe = 1.21
Chr12:10884805-10884805	-12.6881	0.0365419	oe = 0.77
Chr12:85235846-85235846	-16.6114	1.44828e-05	oe = 0.67
Chr12:85170519-85170519	-16.8612	0.0332805	oe = 0.83
Chr12:85385194-85385194	-17.3736	0.0419961	oe = 0.75
Chr12:86079860-86079860	-17.8577	0.0382513	oe = 0.66
Chr12:86079869-86079869	-17.9752	0.0290113	oe = 0.66
Chr12:85534853-85534853	-18.2933	0.0473938	oe = 0.67
Chr12:84823894-84823894	-18.4764	0.0013122	oe = 0.74
Chr12:85534872-85534872	-18.5514	0.043174	oe = 0.67
Chr12:85534938-85534938	-19.8491	0.0158643	oe = 0.67
Chr12:85534936-85534936	-20.2078	0.0175656	oe = 0.67
Chr12:85534924-85534924	-21.6513	0.010071	oe = 0.67
Chr12:85542642-85542642	-22.1091	0.0429605	oe = 0.75
Chr12:86704027-86704027	-22.5582	0.00407397	oe = 0.73
Chr12:85534883-85534883	-23.1094	0.00309526	oe = 0.67
Chr12:85542618-85542618	-23.74	0.0242225	oe = 0.75
Chr12:85542624-85542624	-24.354	0.018685	oe = 0.75
Chr12:85170522-85170522	-24.5489	0.000485652	oe = 0.83
Chr12:85542358-85542358	-25.1666	0.0251252	oe = 0.75
Chr12:85151363-85151363	-26.9535	0.00454088	oe = 0.66
Chr12:85151349-85151349	-28.2631	0.00304161	oe = 0.66
Chr12:85151371-85151371	-28.3821	0.00375083	oe = 0.66
Chr12:84914856-84914856	-29.1162	6.85807e-07	oe = 0.92
Chr12:85235897-85235897	-29.5915	4.34103e-05	oe = 0.67
Chr12:85542351-85542351	-33.2163	0.00557028	oe = 0.75
Chr11:26495464-26495464	26.0662	0	oe = 1.11
Chr11:106081720-106081720	22.5966	0.0129455	oe = 0.78
Chr11:98985773-98985773	19.9175	0.0451236	oe = 0.90
Chr11:106620642-106620642	16.8452	0.0052555	oe = 0.75
Chr11:27369149-27369149	13.4171	0.0150035	oe = 0.86
Chr11:100946661-100946661	-4.56341	0.0138838	oe = 0.84
Chr11:98437055-98437055	-11.1833	0.00614379	oe = 0.71
Chr11:72551547-72551547	-11.5695	0.0216502	oe = 0.83
Chr11:105025597-105025597	-11.6755	0.0419999	oe = 0.66
Chr11:105502652-105502652	-11.8913	0.0167015	oe = 0.72
Chr11:72551534-72551534	-12.0902	0.0275903	oe = 0.83
Chr11:72551555-72551555	-12.273	0.0149593	oe = 0.83
Chr11:82949007-82949007	-13.356	0.0468507	oe = 0.79
Chr11:105026290-105026290	-13.4113	0.0208657	oe = 0.66
Chr11:105339495-105339495	-13.781	0.0456714	oe = 0.70
Chr11:72551544-72551544	-13.961	0.00259331	oe = 0.83
Chr11:104296284-104296284	-14.4592	0.0351557	oe = 0.77
Chr11:105334005-105334005	-14.8996	0.0465299	oe = 0.89
Chr11:72233987-72233987	-16.3543	0.0418327	oe = 0.80
Chr11:11181712-11181712	-16.994	0.00157953	oe = 0.81
Chr11:106593836-106593836	-17.7825	0.0463946	oe = 0.73
Chr11:105067577-105067577	-18.3399	0.0337673	oe = 0.67
Chr11:106593834-106593834	-18.4456	0.0459664	oe = 0.73
Chr11:11181714-11181714	-19.3912	0.00135627	oe = 0.81
Chr11:78205182-78205182	-19.9105	0.0345949	oe = 0.75
Chr11:105067562-105067562	-20.389	0.0169461	oe = 0.67
Chr11:11181648-11181648	-20.4727	0.00133959	oe = 0.81
Chr11:11181644-11181644	-20.5601	0.003771	oe = 0.81
Chr11:11181674-11181674	-21.568	0.000846713	oe = 0.81
Chr11:87213988-87213988	-21.8375	0.0401376	oe = 0.85
Chr11:11181691-11181691	-22.1422	3.15191e-05	oe = 0.81
Chr11:11181683-11181683	-22.2117	0.000366418	oe = 0.81
Chr11:105815114-105815114	-22.6667	0.0125555	oe = 0.82
Chr11:104329653-104329653	-22.7068	0.0215193	oe = 0.87
Chr11:106060902-106060902	-24.2345	0.0175536	oe = 0.60
Chr11:11181671-11181671	-24.4425	4.89644e-06	oe = 0.81
Chr11:103476536-103476536	-26.1775	0.000381197	oe = 0.63
Chr11:98594189-98594189	-26.7461	0.00822475	oe = 1.12
Chr11:106060905-106060905	-27.3953	0.000720058	oe = 0.60
Chr11:105067568-105067568	-27.483	2.6319e-05	oe = 0.67
Chr11:105527307-105527307	-39.2095	1.1642e-06	oe = 0.64
Chr10:18054656-18054656	20.6382	0.022315	oe = 0.84
Chr10:18054683-18054683	18.5039	0.0411355	oe = 0.84
Chr10:102269740-102269740	17.112	0.0301877	oe = 0.83
Chr10:100182241-100182241	16.3137	0.0308083	oe = 0.78
Chr10:100182213-100182213	15.3286	0.0480551	oe = 0.78
Chr10:36461047-36461047	13.825	0.00839013	oe = 0.76
Chr10:36461091-36461091	13.0886	0.0304825	oe = 0.76
Chr10:20559933-20559933	10.8441	0.0465701	oe = 0.99
Chr10:101845897-101845897	-11.2776	0.0435584	oe = 0.73
Chr10:99915520-99915520	-12.2085	0.0461145	oe = 0.89
Chr10:100669281-100669281	-25.2728	0.0149402	oe = 0.79
Chr9:96221813-96221813	25.9676	0.0484183	oe = 0.84
Chr9:101984249-101984249	24.8844	7.90716e-07	oe = 0.88
Chr9:96223048-96223048	22.7535	0.0468844	oe = 0.84
Chr9:34353485-34353485	20.6736	0.00260532	oe = 0.94
Chr9:34353487-34353487	18.3512	0.00202628	oe = 0.94
Chr9:34353478-34353478	17.3913	0.0214877	oe = 0.94
Chr9:102992220-102992220	16.1943	0.0334412	oe = 0.75
Chr9:44331-44331	6.25548	2.57787e-09	oe = 0.72
Chr9:44341-44341	3.66835	0.00282356	oe = 0.72
Chr9:44346-44346	3.37636	0.000778767	oe = 0.72
Chr9:44416-44416	-6.51296	1.04017e-06	oe = 0.72
Chr9:103642032-103642032	-13.3187	0.00741825	oe = 0.70
Chr9:100718799-100718799	-16.7132	0.0163917	oe = 0.88
Chr9:102078528-102078528	-19.9857	0.0432986	oe = 0.80
Chr9:102556107-102556107	-21.2074	0.00275735	oe = 0.65
Chr9:102078560-102078560	-21.4557	0.0357868	oe = 0.80
Chr9:102078543-102078543	-21.5665	0.0357416	oe = 0.80
Chr9:102078557-102078557	-22.1692	0.0492456	oe = 0.80
Chr9:12766027-12766027	-23.4349	0.0161965	oe = 0.90
Chr9:102955925-102955925	-24.7591	0.0162674	oe = 0.79
Chr8:69998039-69998039	33.8635	0.000204936	oe = 0.79
Chr8:82717085-82717085	16.9209	0.0109249	oe = 0.83
Chr8:112306636-112306636	15.6072	0.0169856	oe = 0.95
Chr8:111834822-111834822	12.0763	0.00388199	oe = 0.77
Chr8:109883489-109883489	10.6913	0.00110334	oe = 0.69
Chr8:111834856-111834856	8.52376	0.0335498	oe = 0.77
Chr8:112089003-112089003	-8.63847	0.00986135	oe = 1.75
Chr8:104275852-104275852	-12.7589	0.00588854	oe = 0.75
Chr8:42253937-42253937	-13.6715	4.44362e-08	oe = 0.77
Chr8:111760132-111760132	-14.8739	0.0443978	oe = 0.77
Chr8:112176679-112176679	-17.278	0.0237465	oe = 0.73
Chr8:111120051-111120051	-18.5589	0.0406081	oe = 0.66
Chr8:112176505-112176505	-26.5638	0.000196084	oe = 0.73
Chr8:112849975-112849975	-26.7987	0.0240212	oe = 1.10
Chr8:111485739-111485739	-27.1708	0.0169719	oe = 0.67
Chr8:112339494-112339494	-39.896	6.15361e-05	oe = 0.88
Chr8:112192368-112192368	-42.2005	1.3689e-19	oe = 0.91
Chr7:11712144-11712144	29.7495	0.000608076	oe = 0.80
Chr7:11712128-11712128	27.8491	0.00444958	oe = 0.80
Chr7:11712105-11712105	26.1119	0.0130864	oe = 0.80
Chr7:11712134-11712134	25.6785	0.0106482	oe = 0.80
Chr7:11712083-11712083	25.4595	0.00669216	oe = 0.80
Chr7:865451-865451	25.1772	0.00799307	oe = 0.81
Chr7:20652926-20652926	22.4299	0.0218337	oe = 0.69
Chr7:11712123-11712123	22.1709	0.0389541	oe = 0.80
Chr7:11712096-11712096	22.17	0.0454049	oe = 0.80
Chr7:46474865-46474865	22.0384	0.00867957	oe = 0.78
Chr7:20653074-20653074	21.6838	0.007103	oe = 0.69
Chr7:21224955-21224955	21.4853	0.0445451	oe = 0.85
Chr7:21224962-21224962	21.2818	0.0377892	oe = 0.85
Chr7:57537269-57537269	21.2767	0.01357	oe = 0.74
Chr7:21224928-21224928	20.5524	0.0152018	oe = 0.85
Chr7:11812907-11812907	20.4608	0.000846713	oe = 0.90
Chr7:21386822-21386822	20.0469	0.048314	oe = 0.60
Chr7:46474859-46474859	19.2731	0.0219305	oe = 0.78
Chr7:11812888-11812888	19.0349	0.00190209	oe = 0.90
Chr7:80546635-80546635	18.8307	0.0313815	oe = 0.94
Chr7:93038099-93038099	17.1346	0.00965464	oe = 0.87
Chr7:46475521-46475521	17.0138	0.048803	oe = 0.78
Chr7:93037597-93037597	15.3272	0.0273902	oe = 0.87
Chr7:93055238-93055238	13.4521	0.00366663	oe = 0.85
Chr7:93055319-93055319	12.8087	0.0113104	oe = 0.85
Chr7:21267083-21267083	10.7042	0.0100965	oe = 0.78
Chr7:93055324-93055324	10.5976	0.0442214	oe = 0.85
Chr7:93055254-93055254	10.0845	0.0173134	oe = 0.85
Chr7:21267077-21267077	9.52296	0.0286547	oe = 0.78
Chr7:71921734-71921734	-6.30811	0.0409211	oe = 0.71
Chr7:43318648-43318648	-9.64141	0.0417525	oe = 0.73
Chr7:37445215-37445215	-15.8798	0.0158004	oe = 0.72
Chr7:43318600-43318600	-16.7574	0.0492019	oe = 0.73
Chr7:51802925-51802925	-18.1757	0.0244359	oe = 0.84
Chr7:43318665-43318665	-18.1768	0.00527767	oe = 0.73
Chr7:76795-76795	-23.129	0.0218983	oe = 0.98
Chr7:76810-76810	-23.856	0.0101185	oe = 0.98
Chr7:19023347-19023347	-26.6203	0.0204924	oe = 0.78
Chr7:76801-76801	-27.9556	0.00713717	oe = 0.98
Chr7:76790-76790	-29.9885	0.0023613	oe = 0.98
Chr7:76781-76781	-36.1054	4.22056e-05	oe = 0.98
Chr6:93646671-93646671	38.696	3.61741e-07	oe = 0.78
Chr6:104793155-104793155	-8.00419	0.012128	oe = 0.82
Chr6:115029504-115029504	-11.1875	0.0387761	oe = 0.68
Chr6:115390692-115390692	-16.6565	0.0461558	oe = 0.86
Chr6:116063030-116063030	-18.814	0.0210833	oe = 0.61
Chr6:114098884-114098884	-19.0519	0.0496699	oe = 0.85
Chr6:116063033-116063033	-19.6068	0.00787664	oe = 0.61
Chr6:116650770-116650770	-20.5473	0.0286391	oe = 0.65
Chr6:115799746-115799746	-20.6842	0.0468507	oe = 0.71
Chr6:116063009-116063009	-21.5499	0.00557889	oe = 0.61
Chr6:115799552-115799552	-21.8489	0.00621522	oe = 0.71
Chr6:116063024-116063024	-22.3461	0.00294563	oe = 0.61
Chr6:114569197-114569197	-22.5847	0.00699651	oe = 0.76
Chr6:117114621-117114621	-22.9364	0.00779623	oe = 0.69
Chr6:116062994-116062994	-24.401	0.00128333	oe = 0.61
Chr6:116062987-116062987	-26.3722	0.000458249	oe = 0.61
Chr5:45200755-45200755	30.3189	1.22917e-13	oe = 0.89
Chr5:45200760-45200760	30.0065	2.50039e-13	oe = 0.89
Chr5:45200739-45200739	29.8096	2.42484e-13	oe = 0.89
Chr5:45200727-45200727	29.75	2.66466e-13	oe = 0.89
Chr5:45200736-45200736	29.6118	4.51448e-13	oe = 0.89
Chr5:45200746-45200746	29.3825	5.22244e-13	oe = 0.89
Chr5:118480180-118480180	27.1187	0.000684742	oe = 0.98
Chr5:45200813-45200813	25.0145	1.40935e-09	oe = 0.89
Chr5:45200777-45200777	24.8157	1.8262e-09	oe = 0.89
Chr5:45200807-45200807	24.759	2.03867e-09	oe = 0.89
Chr5:45200780-45200780	24.5507	3.2782e-09	oe = 0.89
Chr5:45200772-45200772	24.4233	3.2355e-09	oe = 0.89
Chr5:45200810-45200810	24.1425	8.09854e-09	oe = 0.89
Chr5:45200789-45200789	24.1241	6.44195e-09	oe = 0.89
Chr5:50774415-50774415	23.4166	2.35136e-06	oe = 0.82
Chr5:26562020-26562020	22.3817	2.47646e-28	oe = 0.79
Chr5:45200824-45200824	21.4299	5.22371e-07	oe = 0.89
Chr5:50774460-50774460	19.4052	0.000720058	oe = 0.82
Chr5:50774395-50774395	19.3476	0.000152956	oe = 0.82
Chr5:119307454-119307454	18.8648	0.0126998	oe = 0.61
Chr5:50774422-50774422	18.7085	0.0042196	oe = 0.82
Chr5:50774384-50774384	18.4594	0.00193571	oe = 0.82
Chr5:103858049-103858049	17.9034	8.41001e-06	oe = 0.81
Chr5:26001637-26001637	17.8017	0.00653689	oe = 0.82
Chr5:118745056-118745056	17.7871	0.00563376	oe = 0.70
Chr5:103857973-103857973	17.6919	1.17581e-06	oe = 0.81
Chr5:103858010-103858010	17.5368	2.30943e-06	oe = 0.81
Chr5:103858038-103858038	17.2211	1.89036e-06	oe = 0.81
Chr5:103857971-103857971	16.9526	2.16588e-06	oe = 0.81
Chr5:103857980-103857980	16.9125	3.52689e-06	oe = 0.81
Chr5:50774442-50774442	16.7945	0.00542165	oe = 0.82
Chr5:103858030-103858030	16.6462	1.45357e-05	oe = 0.81
Chr5:103857976-103857976	16.2246	1.1579e-05	oe = 0.81
Chr5:103857997-103857997	15.7742	3.15814e-05	oe = 0.81
Chr5:50774452-50774452	15.5375	0.00514199	oe = 0.82
Chr5:103858019-103858019	15.5135	2.04332e-05	oe = 0.81
Chr5:103858033-103858033	15.498	9.38746e-05	oe = 0.81
Chr5:30522705-30522705	15.4546	0.0197136	oe = 0.71
Chr5:103857982-103857982	14.2166	0.000121727	oe = 0.81
Chr5:119244312-119244312	13.5969	0.00778897	oe = 0.65
Chr5:119244325-119244325	12.5361	0.0229041	oe = 0.65
Chr5:118326666-118326666	12.2107	0.0258749	oe = 0.74
Chr5:119389555-119389555	11.3567	0.0463672	oe = 0.68
Chr5:119244316-119244316	10.8175	0.0409431	oe = 0.65
Chr5:119389560-119389560	10.6583	0.0423222	oe = 0.68
Chr5:26562596-26562596	6.93745	3.36525e-05	oe = 0.79
Chr5:112756054-112756054	-11.2447	0.00677008	oe = 0.73
Chr5:108807474-108807474	-12.229	0.0205528	oe = 0.94
Chr5:112755997-112755997	-13.5663	0.00772494	oe = 0.73
Chr5:116581786-116581786	-14.1272	0.0212548	oe = 0.97
Chr5:116581734-116581734	-14.5626	0.0052555	oe = 0.97
Chr5:116403050-116403050	-14.8589	0.0358785	oe = 0.83
Chr5:119223114-119223114	-15.9336	0.00322308	oe = 0.65
Chr5:28040873-28040873	-16.0463	0.0486094	oe = 0.84
Chr5:116403116-116403116	-16.7203	0.0169374	oe = 0.83
Chr5:119386847-119386847	-16.7734	0.0497314	oe = 0.81
Chr5:118473441-118473441	-17.0067	0.00589119	oe = 0.72
Chr5:119386852-119386852	-18.3971	0.0473651	oe = 0.81
Chr5:105270361-105270361	-19.601	0.00349623	oe = 0.82
Chr5:119849808-119849808	-20.9586	0.0133057	oe = 0.70
Chr5:28040876-28040876	-23.1968	0.000929519	oe = 0.84
Chr5:118704631-118704631	-29.7619	0.0232744	oe = 0.72
Chr5:119009049-119009049	-31.2849	8.97589e-07	oe = 0.74
Chr5:115132905-115132905	-31.3498	8.44453e-12	oe = 0.84
Chr4:119531723-119531723	25.5919	0.022226	oe = 1.03
Chr4:32470369-32470369	18.9336	5.36539e-05	oe = 0.77
Chr4:113842290-113842290	18.5436	0.0165629	oe = 0.73
Chr4:117181869-117181869	17.5235	0.000208413	oe = 0.74
Chr4:113842510-113842510	17.4992	0.00227914	oe = 0.73
Chr4:113842283-113842283	15.5963	0.0212548	oe = 0.73
Chr4:32470317-32470317	13.7847	0.0106082	oe = 0.77
Chr4:32470310-32470310	13.653	0.0158593	oe = 0.77
Chr4:32470338-32470338	12.508	0.0376288	oe = 0.77
Chr4:113647577-113647577	12.0547	0.00790889	oe = 0.64
Chr4:278304-278304	9.95901	0.0323913	oe = 1.54
Chr4:68869657-68869657	9.74248	0.0337608	oe = 0.78
Chr4:227811-227811	4.48964	0.00790889	oe = 1.52
Chr4:117660817-117660817	-19.6767	0.0490655	oe = 0.78
Chr4:117660833-117660833	-22.3591	0.0183159	oe = 0.78
Chr4:118746177-118746177	-28.7856	0.00227914	oe = 0.66
Chr3:98839006-98839006	22.9162	0.0141551	oe = 0.75
Chr3:120990425-120990425	20.2875	0.00918853	oe = 1.01
Chr3:104670125-104670125	18.0206	0.00134549	oe = 0.83
Chr3:112605983-112605983	17.7368	0.0226157	oe = 0.93
Chr3:104670112-104670112	17.2275	0.0269054	oe = 0.83
Chr3:118503399-118503399	17.1422	0.0114332	oe = 0.60
Chr3:77489611-77489611	16.0849	0.0460441	oe = 0.90
Chr3:119491547-119491547	15.0372	0.00178806	oe = 0.72
Chr3:104670075-104670075	14.9457	0.0262385	oe = 0.83
Chr3:104670086-104670086	14.8891	0.018931	oe = 0.83
Chr3:104670097-104670097	14.3084	0.0462793	oe = 0.83
Chr3:104670060-104670060	14.2458	0.031171	oe = 0.83
Chr3:104670118-104670118	14.2054	0.0443978	oe = 0.83
Chr3:104670078-104670078	14.1741	0.024327	oe = 0.83
Chr3:104670067-104670067	13.7642	0.0375697	oe = 0.83
Chr3:27948461-27948461	13.3624	0.0476819	oe = 0.78
Chr3:121001120-121001120	-10.1236	0.0330332	oe = 0.93
Chr3:120654053-120654053	-13.4277	0.000408022	oe = 0.74
Chr3:120442703-120442703	-15.7423	0.0393599	oe = 0.76
Chr3:119937661-119937661	-18.6028	0.032803	oe = 0.72
Chr3:117722635-117722635	-30.0903	2.88426e-05	oe = 0.76
Chr3:120351140-120351140	-30.9248	1.80737e-05	oe = 0.61
Chr3:120693430-120693430	-33.8184	1.98754e-06	oe = 0.62
Chr3:117655825-117655825	-35.5142	0.0140565	oe = 0.85
Chr3:117655850-117655850	-36.8493	0.0070962	oe = 0.85
Chr3:117655845-117655845	-47.9952	0.000159494	oe = 0.85
Chr2:121572448-121572448	27.5207	1.2266e-14	oe = 1.13
Chr2:135935410-135935410	21.1069	0.0113685	oe = 0.86
Chr2:135935417-135935417	19.9582	0.0317353	oe = 0.86
Chr2:130855328-130855328	19.5798	5.97456e-06	oe = 0.76
Chr2:15174793-15174793	18.4866	0.009235	oe = 0.83
Chr2:121574520-121574520	9.85836	0	oe = 1.13
Chr2:121574477-121574477	8.94954	0	oe = 1.13
Chr2:121574502-121574502	8.70233	0	oe = 1.13
Chr2:121574508-121574508	8.6873	0	oe = 1.13
Chr2:121574514-121574514	8.46505	0	oe = 1.13
Chr2:121574534-121574534	8.39433	0	oe = 1.13
Chr2:121574500-121574500	8.3631	0	oe = 1.13
Chr2:121574523-121574523	7.98241	0	oe = 1.13
Chr2:121574504-121574504	7.78803	0	oe = 1.13
Chr2:121574498-121574498	7.7792	0	oe = 1.13
Chr2:121574425-121574425	7.77714	4.88783e-05	oe = 1.13
Chr2:121574532-121574532	7.73912	0	oe = 1.13
Chr2:121574510-121574510	7.73283	0	oe = 1.13
Chr2:121574530-121574530	7.71981	0	oe = 1.13
Chr2:121572457-121572457	7.67786	0.039678	oe = 1.13
Chr2:121574380-121574380	6.68441	2.87812e-18	oe = 1.13
Chr2:121574388-121574388	6.01189	2.62154e-18	oe = 1.13
Chr2:121574383-121574383	5.93986	7.64722e-21	oe = 1.13
Chr2:121574384-121574384	5.45894	6.71278e-17	oe = 1.13
Chr2:121574401-121574401	5.42026	8.83202e-17	oe = 1.13
Chr2:121574389-121574389	5.34175	5.3515e-14	oe = 1.13
Chr2:121574402-121574402	5.03732	3.1174e-15	oe = 1.13
Chr2:121574396-121574396	5.03228	3.38879e-15	oe = 1.13
Chr2:121574449-121574449	4.76313	4.75778e-22	oe = 1.13
Chr2:121574428-121574428	4.59057	6.66085e-14	oe = 1.13
Chr2:121574442-121574442	4.4113	2.88663e-10	oe = 1.13
Chr2:121575924-121575924	4.1968	4.17674e-14	oe = 1.13
Chr2:135624402-135624402	4.13081	0.00759362	oe = 0.64
Chr2:121574397-121574397	4.08795	8.77225e-11	oe = 1.13
Chr2:121574445-121574445	4.03287	3.92388e-16	oe = 1.13
Chr2:121574439-121574439	3.99066	4.282e-11	oe = 1.13
Chr2:121574478-121574478	3.76241	7.66888e-08	oe = 1.13
Chr2:121574426-121574426	3.73891	2.78199e-20	oe = 1.13
Chr2:121574521-121574521	3.17962	6.28515e-07	oe = 1.13
Chr2:121574474-121574474	2.86566	1.01602e-05	oe = 1.13
Chr2:121574451-121574451	2.77665	1.16271e-07	oe = 1.13
Chr2:121574503-121574503	2.42175	3.50869e-08	oe = 1.13
Chr2:121574541-121574541	2.04002	1.2349e-10	oe = 1.13
Chr2:121574501-121574501	2.02132	4.28326e-07	oe = 1.13
Chr2:121574509-121574509	1.71935	0.013927	oe = 1.13
Chr2:121574499-121574499	1.48593	0.00357246	oe = 1.13
Chr2:121574535-121574535	1.4618	0.000144829	oe = 1.13
Chr2:121574531-121574531	1.19432	0.0413173	oe = 1.13
Chr2:121571661-121571661	-0.146604	0.00749572	oe = 1.13
Chr2:121571691-121571691	-0.309501	0.0106482	oe = 1.13
Chr2:121571675-121571675	-0.350893	0.00114822	oe = 1.13
Chr2:121571698-121571698	-0.361221	2.30808e-05	oe = 1.13
Chr2:121571679-121571679	-0.434448	7.32359e-07	oe = 1.13
Chr2:121571627-121571627	-0.688189	1.14379e-06	oe = 1.13
Chr2:121571657-121571657	-0.739795	2.90317e-05	oe = 1.13
Chr2:121571616-121571616	-1.037	1.78733e-07	oe = 1.13
Chr2:121571599-121571599	-2.49042	6.41347e-23	oe = 1.13
Chr2:121574875-121574875	-3.10049	9.9722e-15	oe = 1.13
Chr2:121572427-121572427	-4.39339	0.00552052	oe = 1.13
Chr2:121572428-121572428	-5.07224	6.18029e-05	oe = 1.13
Chr2:121574866-121574866	-5.16928	1.69939e-19	oe = 1.13
Chr2:121574825-121574825	-5.31558	8.43225e-14	oe = 1.13
Chr2:121574903-121574903	-5.6134	4.67802e-17	oe = 1.13
Chr2:121572423-121572423	-5.63998	0.00170916	oe = 1.13
Chr2:121572435-121572435	-5.76083	1.30334e-06	oe = 1.13
Chr2:121574883-121574883	-6.17431	2.33205e-27	oe = 1.13
Chr2:121572436-121572436	-6.38421	4.61736e-09	oe = 1.13
Chr2:121572449-121572449	-6.50391	6.3298e-05	oe = 1.13
Chr2:121574843-121574843	-6.62367	8.45451e-30	oe = 1.13
Chr2:121572424-121572424	-7.07855	1.93256e-11	oe = 1.13
Chr2:121574894-121574894	-7.4889	9.19928e-22	oe = 1.13
Chr2:134954503-134954503	-8.66241	0.0431468	oe = 0.63
Chr2:121574835-121574835	-8.67002	3.79913e-15	oe = 1.13
Chr2:121574811-121574811	-8.92315	6.066e-30	oe = 1.13
Chr2:121574897-121574897	-9.1772	1.61809e-26	oe = 1.13
Chr2:121571592-121571592	-9.62006	0.000288823	oe = 1.13
Chr2:121574829-121574829	-10.5021	9.00026e-31	oe = 1.13
Chr2:121574852-121574852	-11.0403	3.71174e-26	oe = 1.13
Chr2:121574850-121574850	-11.5149	2.23485e-38	oe = 1.13
Chr2:121574900-121574900	-11.5497	1.12036e-18	oe = 1.13
Chr2:121574822-121574822	-11.7015	2.165e-23	oe = 1.13
Chr2:135624435-135624435	-12.212	0.00181794	oe = 0.64
Chr2:135320716-135320716	-14.784	0.0472287	oe = 0.72
Chr2:133554973-133554973	-15.3096	0.0469997	oe = 1.03
Chr2:133554959-133554959	-16.1133	0.0487913	oe = 1.03
Chr1:143454075-143454075	21.9735	0.026792	oe = 0.62
Chr1:143454124-143454124	20.7904	0.0472583	oe = 0.62
Chr1:143454084-143454084	20.761	0.02929	oe = 0.62
Chr1:153880675-153880675	18.6457	0.0165737	oe = 0.97
Chr1:153321827-153321827	12.5453	0.0132832	oe = 0.72
Chr1:129556966-129556966	6.86288	0.048274	oe = 0.98
Chr1:3179765-3179765	-17.6035	0.00324386	oe = 0.97
Chr1:130195175-130195175	-19.8445	0.0111751	oe = 0.67
Chr1:157013135-157013135	-27.4455	0.0296774	oe = 0.82

## Sheet: Table S5
Table S5 Differentially methylated genes between MT_P and MET_noP
Methylation position	Gene symbol	Gene ID	Gene description	Methylation difference (%)	FDR
Chr19:54645918-54645918	SEPT9	ENSBTAG00000002633	septin 9	24.2505	0.0429041
Chr19:54645816-54645816	SEPT9	ENSBTAG00000002633	septin 9	24.2085	0.000141462
Chr19:54645782-54645782	SEPT9	ENSBTAG00000002633	septin 9	23.2755	0.000322744
Chr19:54645808-54645808	SEPT9	ENSBTAG00000002633	septin 9	22.35	0.000856116
Chr19:54645814-54645814	SEPT9	ENSBTAG00000002633	septin 9	21.8035	0.00191702
Chr19:54645765-54645765	SEPT9	ENSBTAG00000002633	septin 9	21.7473	0.00658371
Chr19:54571748-54571748	SEPT9	ENSBTAG00000002633	septin 9	-11.0221	0.0169024
Chr14:47344126-47344126	AARD	ENSBTAG00000032738	alanine and arginine rich domain containing protein	20.7169	0.0188185
Chr25:14553352-14553352	ABCC6	ENSBTAG00000015191	ATP binding cassette subfamily C member 6	22.217	0.0411045
Chr25:14517676-14517676	ABCC6	ENSBTAG00000015191	ATP binding cassette subfamily C member 6	-44.0354	2.12415e-11
Chr13:53958396-53958396	ABHD16B	ENSBTAG00000031906	abhydrolase domain containing 16B	-7.23003	0.0399712
Chr13:53958394-53958394	ABHD16B	ENSBTAG00000031906	abhydrolase domain containing 16B	-7.45336	0.0240329
Chr13:53958365-53958365	ABHD16B	ENSBTAG00000031906	abhydrolase domain containing 16B	-9.54523	0.0157688
Chr13:53958400-53958400	ABHD16B	ENSBTAG00000031906	abhydrolase domain containing 16B	-10.0116	0.0480851
Chr13:53958382-53958382	ABHD16B	ENSBTAG00000031906	abhydrolase domain containing 16B	-10.0695	0.0103306
Chr6:114360530-114360530	ABLIM2	ENSBTAG00000015926	actin binding LIM protein family member 2	21.8029	0.0443847
Chr6:114360511-114360511	ABLIM2	ENSBTAG00000015926	actin binding LIM protein family member 2	20.0896	0.0384572
Chr6:114402283-114402283	ABLIM2	ENSBTAG00000015926	actin binding LIM protein family member 2	16.306	0.000153813
Chr6:114402256-114402256	ABLIM2	ENSBTAG00000015926	actin binding LIM protein family member 2	10.8951	0.00958507
Chr6:114436295-114436295	ABLIM2	ENSBTAG00000015926	actin binding LIM protein family member 2	-19.4711	0.0428906
Chr6:114436247-114436247	ABLIM2	ENSBTAG00000015926	actin binding LIM protein family member 2	-21.8611	0.0330847
Chr6:114436254-114436254	ABLIM2	ENSBTAG00000015926	actin binding LIM protein family member 2	-26.3573	0.00559269
Chr11:104214535-104214535	ABO	ENSBTAG00000012525	ABO, alpha 1-3-N- acetylgalactosaminyltransferase and alpha 1-3- galactosyltransferase	-17.0791	0.0403509
Chr19:21840274-21840274	ABR	ENSBTAG00000008424	ABR, RhoGEF and GTPase activating protein	21.8843	0.000310409
Chr19:21840219-21840219	ABR	ENSBTAG00000008424	ABR, RhoGEF and GTPase activating protein	18.0051	0.00291805
Chr19:21840261-21840261	ABR	ENSBTAG00000008424	ABR, RhoGEF and GTPase activating protein	16.1916	0.00822186
Chr21:20409326-20409326	ACAN	ENSBTAG00000016158	aggrecan	-18.8364	0.0086109
ChrX:119474727-119474727	ACOT9	ENSBTAG00000011258	acyl-CoA thioesterase 9	15.6124	0.00432582
ChrX:119474740-119474740	ACOT9	ENSBTAG00000011258	acyl-CoA thioesterase 9	13.6482	0.0268024
ChrX:119474704-119474704	ACOT9	ENSBTAG00000011258	acyl-CoA thioesterase 9	13.4514	0.0468507
Chr11:1506577-1506577	ACOXL	ENSBTAG00000004297	acyl-CoA oxidase like	14.6811	0.0275671
Chr11:1468631-1468631	ACOXL	ENSBTAG00000004297	acyl-CoA oxidase like	13.5183	0.00356963
Chr11:1374218-1374218	ACOXL	ENSBTAG00000004297	acyl-CoA oxidase like	-26.9257	0.00037833
Chr25:35932474-35932474	ACTL6B	ENSBTAG00000008295	actin like 6B	-17.1209	0.00702903
Chr11:104329653-104329653	ADAMTS13	ENSBTAG00000015093	ADAM metallopeptidase with thrombospondin type 1 motif 13	-22.7068	0.0215193
Chr21:6421913-6421913	ADAMTS17	ENSBTAG00000019823	ADAM metallopeptidase with thrombospondin type 1 motif 17	-20.2164	0.0351641
Chr25:41783161-41783161	ADAP1	ENSBTAG00000015952	ArfGAP with dual PH domains 1	-11.4241	0.0129975
Chr25:41783145-41783145	ADAP1	ENSBTAG00000015952	ArfGAP with dual PH domains 1	-14.9082	0.000715083
Chr13:46273901-46273901	ADARB2	ENSBTAG00000014194	adenosine deaminase, RNA specific B2 (inactive)	8.62772	0.0126362
Chr4:76220011-76220011	ADCY1	ENSBTAG00000009520	adenylate cyclase 1	26.4435	0.000397601
Chr6:115825259-115825259	ADD1	ENSBTAG00000021128	adducin 1	14.2115	0.00281056
Chr26:50710811-50710811	ADGRA1	ENSBTAG00000005965	adhesion G protein-coupled receptor A1	-17.6597	0.032881
Chr27:33095986-33095986	ADGRA2	ENSBTAG00000008814	adhesion G protein-coupled receptor A2	18.3804	0.00143868
Chr14:1797909-1797909	ADGRB1	ENSBTAG00000006385	adhesion G protein-coupled receptor B1	-19.1672	0.0132983
Chr14:1810577-1810577	ADGRB1	ENSBTAG00000006385	adhesion G protein-coupled receptor B1	-19.3941	0.000546873
Chr14:1797858-1797858	ADGRB1	ENSBTAG00000006385	adhesion G protein-coupled receptor B1	-19.4545	0.0106482
Chr14:1810587-1810587	ADGRB1	ENSBTAG00000006385	adhesion G protein-coupled receptor B1	-19.744	0.000711546
Chr18:25595370-25595370	ADGRG1	ENSBTAG00000038141	adhesion G protein-coupled receptor G1	-16.684	0.0142905
Chr18:25595416-25595416	ADGRG1	ENSBTAG00000038141	adhesion G protein-coupled receptor G1	-19.0477	0.00217396
Chr17:71606360-71606360	ADORA2A	ENSBTAG00000016944	adenosine A2a receptor	-20.9803	0.00170916
Chr26:31589377-31589377	ADRA2A	ENSBTAG00000039292	adrenoceptor alpha 2A	-20.9471	0.00255734
Chr6:114167459-114167459	AFAP1	ENSBTAG00000012464	actin filament associated protein 1	-10.6103	0.0453879
Chr6:114171928-114171928	AFAP1	ENSBTAG00000012464	actin filament associated protein 1	-17.8736	0.00392423
Chr6:114171886-114171886	AFAP1	ENSBTAG00000012464	actin filament associated protein 1	-18.8621	0.00157214
Chr9:102364794-102364794	AFDN	ENSBTAG00000005557	afadin, adherens junction formation factor	18.1903	0.0191257
Chr9:102364849-102364849	AFDN	ENSBTAG00000005557	afadin, adherens junction formation factor	17.9603	0.0114127
Chr9:102364774-102364774	AFDN	ENSBTAG00000005557	afadin, adherens junction formation factor	15.8915	0.0439562
Chr11:4975503-4975503	AFF3	ENSBTAG00000012449	AF4/FMR2 family member 3	49.3481	2.72104e-09
Chr19:53957118-53957118	AFMID	ENSBTAG00000007125	arylformamidase	-9.19478	7.59312e-07
Chr3:115130307-115130307	AGAP1	ENSBTAG00000016504	ArfGAP with GTPase domain, ankyrin repeat and PH domain 1	-4.37289	0.0165453
Chr14:3067516-3067516	AGO2	ENSBTAG00000001579	argonaute 2, RISC catalytic component	28.1353	0.00046896
Chr16:51444269-51444269	AGRN	ENSBTAG00000013191	agrin	27.5999	0.0134897
Chr11:98548209-98548209	AK1	ENSBTAG00000006305	adenylate kinase 1	-25.4567	0.0218337
Chr11:98548155-98548155	AK1	ENSBTAG00000006305	adenylate kinase 1	-32.337	5.63317e-05
Chr11:98548166-98548166	AK1	ENSBTAG00000006305	adenylate kinase 1	-32.7674	0.0001995
Chr21:16515949-16515949	AKAP13	ENSBTAG00000037383	A-kinase anchoring protein 13	-24.6514	0.00310423
Chr5:119307454-119307454	ALG12	ENSBTAG00000046173	ALG12, alpha-1,6-mannosyltransferase	18.8648	0.0126998
Chr25:40646405-40646405	AMZ1	ENSBTAG00000026194	archaelysin family metallopeptidase 1	-18.23	0.0150377
Chr3:119937661-119937661	ANKMY1	ENSBTAG00000003593	ankyrin repeat and MYND domain containing 1	-18.6028	0.032803
Chr29:47275944-47275944	ANO1	ENSBTAG00000009997	anoctamin 1	-15.6973	0.0196461
ChrX:13696946-13696946	APLN	ENSBTAG00000019993	apelin	32.7035	0.00168002
ChrX:13696956-13696956	APLN	ENSBTAG00000019993	apelin	32.4287	0.00192681
ChrX:13696952-13696952	APLN	ENSBTAG00000019993	apelin	31.9324	0.00267016
ChrX:13696971-13696971	APLN	ENSBTAG00000019993	apelin	31.896	0.00209799
ChrX:13696961-13696961	APLN	ENSBTAG00000019993	apelin	28.4583	0.0121227
ChrX:13696966-13696966	APLN	ENSBTAG00000019993	apelin	27.7361	0.011341
ChrX:13696944-13696944	APLN	ENSBTAG00000019993	apelin	24.6607	0.0235069
Chr21:68204133-68204133	APOPT1	ENSBTAG00000021199	apoptogenic 1, mitochondrial	21.3947	0.0417938
Chr13:77149425-77149425	ARFGEF2	ENSBTAG00000007120	ADP ribosylation factor guanine nucleotide exchange factor 2	13.9349	0.017685
Chr17:4736892-4736892	ARFIP1	ENSBTAG00000008438	ADP ribosylation factor interacting protein 1	22.5414	0.00992084
Chr28:42964707-42964707	ARHGAP22	ENSBTAG00000007878	Rho GTPase activating protein 22	-17.4399	0.0270626
Chr28:42964705-42964705	ARHGAP22	ENSBTAG00000007878	Rho GTPase activating protein 22	-18.1279	0.0212784
Chr7:43575286-43575286	ARHGAP45	ENSBTAG00000020772	Rho GTPase activating protein 45	-14.8184	0.00102442
Chr27:1393730-1393730	ARHGEF10	ENSBTAG00000008585	Rho guanine nucleotide exchange factor 10	-20.8035	0.0319643
Chr27:1393744-1393744	ARHGEF10	ENSBTAG00000008585	Rho guanine nucleotide exchange factor 10	-20.8788	0.0283488
Chr27:1393718-1393718	ARHGEF10	ENSBTAG00000008585	Rho guanine nucleotide exchange factor 10	-22.1753	0.0152823
Chr27:1393736-1393736	ARHGEF10	ENSBTAG00000008585	Rho guanine nucleotide exchange factor 10	-22.8788	0.0160088
Chr27:1393721-1393721	ARHGEF10	ENSBTAG00000008585	Rho guanine nucleotide exchange factor 10	-24.0433	0.0104568
Chr27:1393724-1393724	ARHGEF10	ENSBTAG00000008585	Rho guanine nucleotide exchange factor 10	-24.8862	0.00787192
Chr2:135026566-135026566	ARHGEF10L	ENSBTAG00000000684	Rho guanine nucleotide exchange factor 10 like	8.45222	0.0286391
Chr19:27924335-27924335	ARHGEF15	ENSBTAG00000020688	Rho guanine nucleotide exchange factor 15	-15.6599	0.0324609
Chr15:52854446-52854446	ARHGEF17	ENSBTAG00000012505	Rho guanine nucleotide exchange factor 17	22.0889	0.00736227
Chr22:44070064-44070064	ARHGEF3	ENSBTAG00000014091	Rho guanine nucleotide exchange factor 3	-16.9075	0.00617691
Chr22:44070061-44070061	ARHGEF3	ENSBTAG00000014091	Rho guanine nucleotide exchange factor 3	-19.5686	0.000260931
Chr22:44070104-44070104	ARHGEF3	ENSBTAG00000014091	Rho guanine nucleotide exchange factor 3	-19.8258	2.14309e-05
Chr12:85534853-85534853	ARHGEF7	ENSBTAG00000020726	Rho guanine nucleotide exchange factor 7	-18.2933	0.0473938
Chr12:85534872-85534872	ARHGEF7	ENSBTAG00000020726	Rho guanine nucleotide exchange factor 7	-18.5514	0.043174
Chr12:85534938-85534938	ARHGEF7	ENSBTAG00000020726	Rho guanine nucleotide exchange factor 7	-19.8491	0.0158643
Chr12:85534936-85534936	ARHGEF7	ENSBTAG00000020726	Rho guanine nucleotide exchange factor 7	-20.2078	0.0175656
Chr12:85534924-85534924	ARHGEF7	ENSBTAG00000020726	Rho guanine nucleotide exchange factor 7	-21.6513	0.010071
Chr12:85534883-85534883	ARHGEF7	ENSBTAG00000020726	Rho guanine nucleotide exchange factor 7	-23.1094	0.00309526
Chr28:7929592-7929592	ARID4B	ENSBTAG00000000222	AT-rich interaction domain 4B	-14.7859	0.0484301
Chr28:7929590-7929590	ARID4B	ENSBTAG00000000222	AT-rich interaction domain 4B	-15.9678	0.0270716
Chr28:7929533-7929533	ARID4B	ENSBTAG00000000222	AT-rich interaction domain 4B	-17.3585	0.0159947
Chr16:80431978-80431978	ARL8A	ENSBTAG00000006574	ADP ribosylation factor like GTPase 8A	19.8237	0.0151445
Chr23:9719288-9719288	ARMC12	ENSBTAG00000010877	armadillo repeat containing 12	19.7419	0.0163939
Chr19:61820171-61820171	ARSG	ENSBTAG00000010637	arylsulfatase G	20.4904	0.000558533
Chr19:61834399-61834399	ARSG	ENSBTAG00000010637	arylsulfatase G	20.3586	0.0387338
Chr19:61807664-61807664	ARSG	ENSBTAG00000010637	arylsulfatase G	17.7169	0.0116454
Chr26:23503073-23503073	AS3MT	ENSBTAG00000036127	arsenite methyltransferase	-10.0852	0.0446543
Chr14:10349552-10349552	ASAP1	ENSBTAG00000003185	ArfGAP with SH3 domain, ankyrin repeat and PH domain 1	-17.5104	0.00452442
Chr14:10349591-10349591	ASAP1	ENSBTAG00000003185	ArfGAP with SH3 domain, ankyrin repeat and PH domain 1	-17.8091	0.00543052
Chr14:10349582-10349582	ASAP1	ENSBTAG00000003185	ArfGAP with SH3 domain, ankyrin repeat and PH domain 1	-18.4832	0.0155147
Chr14:10349610-10349610	ASAP1	ENSBTAG00000003185	ArfGAP with SH3 domain, ankyrin repeat and PH domain 1	-22.0606	0.00226247
Chr3:117722635-117722635	ASB1	ENSBTAG00000003376	ankyrin repeat and SOCS box containing 1	-30.0903	2.88426e-05
Chr4:113722165-113722165	ASB10	ENSBTAG00000016752	ankyrin repeat and SOCS box containing 10	20.3695	0.0013298
Chr21:58554666-58554666	ASB2	ENSBTAG00000007109	ankyrin repeat and SOCS box containing 2	15.6267	0.0184063
Chr1:158397078-158397078	ASMT	ENSBTAG00000049541	acetylserotonin O-methyltransferase	19.619	4.09072e-12
Chr19:50902819-50902819	ASPSCR1	ENSBTAG00000004632	ASPSCR1, UBX domain containing tether for SLC2A4	-12.1913	0.0448163
Chr19:50902798-50902798	ASPSCR1	ENSBTAG00000004632	ASPSCR1, UBX domain containing tether for SLC2A4	-12.5551	0.0389495
Chr19:50902783-50902783	ASPSCR1	ENSBTAG00000004632	ASPSCR1, UBX domain containing tether for SLC2A4	-14.0492	0.0170771
Chr19:50902852-50902852	ASPSCR1	ENSBTAG00000004632	ASPSCR1, UBX domain containing tether for SLC2A4	-14.5444	0.0223028
Chr22:55310575-55310575	ATG7	ENSBTAG00000035827	autophagy related 7	12.6954	0.0068889
Chr22:55550038-55550038	ATG7	ENSBTAG00000035827	autophagy related 7	-37.4329	0.00363514
Chr4:113597511-113597511	ATG9B	ENSBTAG00000012031	autophagy related 9B	-15.1422	0.00366663
Chr2:135602468-135602468	ATP13A2	ENSBTAG00000008309	ATPase cation transporting 13A2	-17.4498	0.000773944
Chr2:135602466-135602466	ATP13A2	ENSBTAG00000008309	ATPase cation transporting 13A2	-17.9029	7.34168e-05
ChrX:37489121-37489121	ATP6AP1	ENSBTAG00000012117	ATPase H+ transporting accessory protein 1	10.4496	0.0269077
Chr24:56869292-56869292	ATP8B1	ENSBTAG00000005738	ATPase phospholipid transporting 8B1	25.8868	0.000192845
Chr24:56869343-56869343	ATP8B1	ENSBTAG00000005738	ATPase phospholipid transporting 8B1	25.0815	0.000764361
Chr24:56869307-56869307	ATP8B1	ENSBTAG00000005738	ATPase phospholipid transporting 8B1	23.4244	0.00164126
Chr24:56869326-56869326	ATP8B1	ENSBTAG00000005738	ATPase phospholipid transporting 8B1	23.3627	0.0057984
Chr24:56869365-56869365	ATP8B1	ENSBTAG00000005738	ATPase phospholipid transporting 8B1	22.0674	0.00160778
Chr24:56869374-56869374	ATP8B1	ENSBTAG00000005738	ATPase phospholipid transporting 8B1	21.9196	0.00131612
Chr24:56869299-56869299	ATP8B1	ENSBTAG00000005738	ATPase phospholipid transporting 8B1	21.8304	0.00541377
Chr24:56869342-56869342	ATP8B1	ENSBTAG00000005738	ATPase phospholipid transporting 8B1	21.2974	0.00194011
Chr24:56869310-56869310	ATP8B1	ENSBTAG00000005738	ATPase phospholipid transporting 8B1	18.0655	0.037167
Chr13:79471571-79471571	ATP9A	ENSBTAG00000007962	ATPase phospholipid transporting 9A (putative)	33.989	0.0077302
Chr13:79471543-79471543	ATP9A	ENSBTAG00000007962	ATPase phospholipid transporting 9A (putative)	26.0868	0.0361137
Chr13:79471587-79471587	ATP9A	ENSBTAG00000007962	ATPase phospholipid transporting 9A (putative)	19.8882	0.0131114
Chr25:322629-322629	AXIN1	ENSBTAG00000016577	axin 1	24.1339	0.0206531
Chr5:107356446-107356446	B4GALNT3	ENSBTAG00000008553	beta-1,4-N-acetyl-galactosaminyltransferase 3	-14.0695	0.0110696
Chr5:107356407-107356407	B4GALNT3	ENSBTAG00000008553	beta-1,4-N-acetyl-galactosaminyltransferase 3	-16.828	0.000720058
Chr29:32611176-32611176	BARX2	ENSBTAG00000020643	BARX homeobox 2	9.91186	0.036132
Chr2:36796256-36796256	BAZ2B	ENSBTAG00000020654	bromodomain adjacent to zinc finger domain 2B	15.0389	0.000449459
Chr2:36796241-36796241	BAZ2B	ENSBTAG00000020654	bromodomain adjacent to zinc finger domain 2B	14.0363	0.00175327
Chr2:36796254-36796254	BAZ2B	ENSBTAG00000020654	bromodomain adjacent to zinc finger domain 2B	12.8621	0.00343137
Chr2:36796244-36796244	BAZ2B	ENSBTAG00000020654	bromodomain adjacent to zinc finger domain 2B	12.6838	0.0060842
Chr2:36796258-36796258	BAZ2B	ENSBTAG00000020654	bromodomain adjacent to zinc finger domain 2B	11.8569	0.0139197
Chr2:36796229-36796229	BAZ2B	ENSBTAG00000020654	bromodomain adjacent to zinc finger domain 2B	11.3259	0.0196599
Chr13:81510319-81510319	BCAS1	ENSBTAG00000000835	breast carcinoma amplified sequence 1	-17.8505	0.0104765
Chr13:78803593-78803593	BCAS4	ENSBTAG00000038929	breast carcinoma amplified sequence 4	18.6443	0.00505524
Chr24:61480302-61480302	BCL2	ENSBTAG00000019302	BCL2, apoptosis regulator	-12.8069	0.0123669
Chr5:109130630-109130630	BCL2L13	ENSBTAG00000013956	BCL2 like 13	14.5381	0.0131011
ChrX:13981612-13981612	BCORL1	ENSBTAG00000004962	BCL6 corepressor like 1	-20.6591	0.0156735
Chr17:71718103-71718103	BCR	ENSBTAG00000020566	BCR, RhoGEF and GTPase activating protein	30.4062	0.00149049
Chr17:71718100-71718100	BCR	ENSBTAG00000020566	BCR, RhoGEF and GTPase activating protein	30.1573	0.00142393
Chr17:71718106-71718106	BCR	ENSBTAG00000020566	BCR, RhoGEF and GTPase activating protein	26.567	0.0161108
Chr17:71718320-71718320	BCR	ENSBTAG00000020566	BCR, RhoGEF and GTPase activating protein	19.204	0.0364061
Chr17:71756410-71756410	BCR	ENSBTAG00000020566	BCR, RhoGEF and GTPase activating protein	-11.833	0.0313978
Chr17:71756365-71756365	BCR	ENSBTAG00000020566	BCR, RhoGEF and GTPase activating protein	-11.8986	0.0367176
Chr17:71756352-71756352	BCR	ENSBTAG00000020566	BCR, RhoGEF and GTPase activating protein	-12.2845	0.0351875
Chr17:71756371-71756371	BCR	ENSBTAG00000020566	BCR, RhoGEF and GTPase activating protein	-12.8357	0.0349576
Chr17:71756359-71756359	BCR	ENSBTAG00000020566	BCR, RhoGEF and GTPase activating protein	-13.543	0.0188212
Chr17:71781465-71781465	BCR	ENSBTAG00000020566	BCR, RhoGEF and GTPase activating protein	-15.1399	0.0330847
Chr17:71781543-71781543	BCR	ENSBTAG00000020566	BCR, RhoGEF and GTPase activating protein	-15.9798	0.0197477
Chr17:71781529-71781529	BCR	ENSBTAG00000020566	BCR, RhoGEF and GTPase activating protein	-16.4702	0.0234445
Chr17:71781505-71781505	BCR	ENSBTAG00000020566	BCR, RhoGEF and GTPase activating protein	-19.113	0.00642955
Chr17:71781536-71781536	BCR	ENSBTAG00000020566	BCR, RhoGEF and GTPase activating protein	-22.6496	0.000412887
Chr2:5428146-5428146	BIN1	ENSBTAG00000019177	bridging integrator 1	6.69418	0.0465122
Chr6:93646671-93646671	BMP2K	ENSBTAG00000001126	BMP2 inducible kinase	38.696	3.61741e-07
Chr23:47511688-47511688	BMP6	ENSBTAG00000019234	bone morphogenetic protein 6	12.0278	0.00496091
Chr23:47658576-47658576	BMP6	ENSBTAG00000019234	bone morphogenetic protein 6	-18.4437	0.0268632
Chr1:58019892-58019892	BOC	ENSBTAG00000013909	BOC cell adhesion associated, oncogene regulated	28.354	2.54097e-10
Chr3:120654053-120654053	BOK	ENSBTAG00000008711	BCL2 family apoptosis regulator BOK	-13.4277	0.000408022
Chr5:119223114-119223114	BRD1	ENSBTAG00000046760	bromodomain containing 1	-15.9336	0.00322308
Chr11:104821908-104821908	BRD3	ENSBTAG00000010582	bromodomain containing 3	-23.2157	0.0469593
Chr11:104822030-104822030	BRD3	ENSBTAG00000010582	bromodomain containing 3	-25.597	0.00278286
Chr21:69582173-69582173	BRF1	ENSBTAG00000012753	BRF1, RNA polymerase III transcription initiation factor subunit	-17.2552	0.0334094
Chr21:69582137-69582137	BRF1	ENSBTAG00000012753	BRF1, RNA polymerase III transcription initiation factor subunit	-17.282	0.0443978
Chr22:50534999-50534999	BSN	ENSBTAG00000011581	bassoon presynaptic cytomatrix protein	-19.0853	0.0389463
Chr22:50534983-50534983	BSN	ENSBTAG00000011581	bassoon presynaptic cytomatrix protein	-21.3863	0.0153165
Chr22:50535032-50535032	BSN	ENSBTAG00000011581	bassoon presynaptic cytomatrix protein	-24.2195	0.00831637
Chr22:50534990-50534990	BSN	ENSBTAG00000011581	bassoon presynaptic cytomatrix protein	-25.1649	0.00170916
Chr22:50535019-50535019	BSN	ENSBTAG00000011581	bassoon presynaptic cytomatrix protein	-30.8194	0.000265175
Chr22:50535035-50535035	BSN	ENSBTAG00000011581	bassoon presynaptic cytomatrix protein	-33.3124	1.28686e-05
Chr26:42164751-42164751	BTBD16	ENSBTAG00000008819	BTB domain containing 16	-15.5053	0.0343629
Chr26:42164736-42164736	BTBD16	ENSBTAG00000008819	BTB domain containing 16	-15.519	0.0251036
Chr11:105815114-105815114	C11H9orf116	ENSBTAG00000049410	chromosome 11 C9orf116 homolog	-22.6667	0.0125555
Chr16:49209693-49209693	C16H1orf174	ENSBTAG00000024520	chromosome 16 C1orf174 homolog	-23.0443	0.00141896
Chr7:71921734-71921734	C1QTNF2	ENSBTAG00000054287	C1q and TNF related 2	-6.30811	0.0409211
Chr15:29921145-29921145	C1QTNF5	ENSBTAG00000027766	C1q and TNF related 5	24.0771	0.00388199
Chr25:41708307-41708307	C25H7orf50	ENSBTAG00000051685	chromosome 25 C7orf50 homolog	-15.5076	0.00960056
Chr25:41708297-41708297	C25H7orf50	ENSBTAG00000051685	chromosome 25 C7orf50 homolog	-16.3487	0.00503462
Chr25:41708336-41708336	C25H7orf50	ENSBTAG00000051685	chromosome 25 C7orf50 homolog	-17.0692	0.00248407
Chr25:41708318-41708318	C25H7orf50	ENSBTAG00000051685	chromosome 25 C7orf50 homolog	-17.0757	0.00212629
Chr25:41708327-41708327	C25H7orf50	ENSBTAG00000051685	chromosome 25 C7orf50 homolog	-17.1015	0.00189176
Chr25:41708323-41708323	C25H7orf50	ENSBTAG00000051685	chromosome 25 C7orf50 homolog	-18.2239	0.00079148
Chr25:41708325-41708325	C25H7orf50	ENSBTAG00000051685	chromosome 25 C7orf50 homolog	-19.7978	0.000238586
Chr25:41708309-41708309	C25H7orf50	ENSBTAG00000051685	chromosome 25 C7orf50 homolog	-20.2722	0.000156369
Chr25:41708295-41708295	C25H7orf50	ENSBTAG00000051685	chromosome 25 C7orf50 homolog	-20.8282	7.76688e-05
Chr25:41708329-41708329	C25H7orf50	ENSBTAG00000051685	chromosome 25 C7orf50 homolog	-22.728	7.71615e-06
Chr23:27376745-27376745	C4A	ENSBTAG00000037533	complement component 4A	15.528	0.0323145
Chr23:27376650-27376650	C4A	ENSBTAG00000037533	complement component 4A	7.53912	0.0177821
Chr18:54340568-54340568	C5AR2	ENSBTAG00000037735	complement component 5a receptor 2	16.3832	0.00368663
Chr23:15833901-15833901	C6orf132	ENSBTAG00000051116	chromosome 23 C6orf132 homolog	-21.6353	0.00575655
Chr18:54856475-54856475	CABP5	ENSBTAG00000016114	calcium binding protein 5	18.795	0.0199722
Chr5:108631790-108631790	CACNA1C	ENSBTAG00000010660	calcium voltage-gated channel subunit alpha1 C	25.8852	0.0138939
Chr5:108631810-108631810	CACNA1C	ENSBTAG00000010660	calcium voltage-gated channel subunit alpha1 C	23.1501	0.0436307
Chr5:108791090-108791090	CACNA1C	ENSBTAG00000010660	calcium voltage-gated channel subunit alpha1 C	-17.4625	0.0106453
Chr25:946961-946961	CACNA1H	ENSBTAG00000026461	calcium voltage-gated channel subunit alpha1 H	14.2491	0.0393102
Chr16:79614404-79614404	CACNA1S	ENSBTAG00000047491	calcium voltage-gated channel subunit alpha1 S	-11.3805	0.0238274
Chr22:46803445-46803445	CACNA2D3	ENSBTAG00000013117	calcium voltage-gated channel auxiliary subunit alpha2delta 3	22.6208	0.00702903
Chr4:77080615-77080615	CAMK2B	ENSBTAG00000012653	calcium/calmodulin dependent protein kinase II beta	24.1529	2.81463e-06
Chr16:79381625-79381625	CAMSAP2	ENSBTAG00000008153	calmodulin regulated spectrin associated protein family member 2	24.1117	0.00298163
Chr25:479699-479699	CAPN15	ENSBTAG00000016592	calpain 15	-13.4711	0.0100455
Chr25:479710-479710	CAPN15	ENSBTAG00000016592	calpain 15	-13.5923	0.00169759
Chr25:479713-479713	CAPN15	ENSBTAG00000016592	calpain 15	-13.8104	0.00149202
Chr25:479703-479703	CAPN15	ENSBTAG00000016592	calpain 15	-14.9994	0.00144864
Chr25:479732-479732	CAPN15	ENSBTAG00000016592	calpain 15	-15.4909	0.0142597
Chr25:40509174-40509174	CARD11	ENSBTAG00000014698	caspase recruitment domain family member 11	-15.4563	0.0243807
Chr25:40446623-40446623	CARD11	ENSBTAG00000014698	caspase recruitment domain family member 11	-27.4298	0.00088847
Chr7:15361958-15361958	CARM1	ENSBTAG00000012048	coactivator associated arginine methyltransferase 1	25.5304	0.0112486
Chr7:15361881-15361881	CARM1	ENSBTAG00000012048	coactivator associated arginine methyltransferase 1	13.8071	0.00548038
Chr7:15360224-15360224	CARM1	ENSBTAG00000012048	coactivator associated arginine methyltransferase 1	-12.7009	0.0349557
Chr16:42954849-42954849	CASZ1	ENSBTAG00000019818	castor zinc finger 1	15.8946	0.0236968
Chr18:14127434-14127434	CBFA2T3	ENSBTAG00000010927	CBFA2/RUNX1 translocation partner 3	22.5294	0.00786995
Chr18:14127429-14127429	CBFA2T3	ENSBTAG00000010927	CBFA2/RUNX1 translocation partner 3	18.0014	0.0461558
Chr18:14127482-14127482	CBFA2T3	ENSBTAG00000010927	CBFA2/RUNX1 translocation partner 3	17.8329	0.0365615
Chr19:52704615-52704615	CBX4	ENSBTAG00000049156	chromobox 4	-13.5105	0.0345899
Chr24:58455000-58455000	CCBE1	ENSBTAG00000008723	collagen and calcium binding EGF domains 1	14.8985	0.00846978
Chr7:15805572-15805572	CCDC151	ENSBTAG00000008201	coiled-coil domain containing 151	-37.1414	0.00736527
Chr18:55877010-55877010	CCDC155	ENSBTAG00000008614	coiled-coil domain containing 155	15.687	0.0389899
Chr18:55876990-55876990	CCDC155	ENSBTAG00000008614	coiled-coil domain containing 155	15.595	0.0112143
Chr21:56168845-56168845	CCDC88C	ENSBTAG00000000838	coiled-coil domain containing 88C	13.6633	0.0353052
Chr21:56168816-56168816	CCDC88C	ENSBTAG00000000838	coiled-coil domain containing 88C	13.1343	0.048548
Chr21:56065506-56065506	CCDC88C	ENSBTAG00000000838	coiled-coil domain containing 88C	-12.5321	0.0197477
Chr15:46766771-46766771	CCKBR	ENSBTAG00000005236	cholecystokinin B receptor	26.0138	0.0198551
Chr15:46766774-46766774	CCKBR	ENSBTAG00000005236	cholecystokinin B receptor	24.8669	0.0305259
Chr3:1200348-1200348	CD247	ENSBTAG00000012700	CD247 molecule	17.9297	0.0131011
Chr3:1212699-1212699	CD247	ENSBTAG00000012700	CD247 molecule	15.5856	0.0384497
Chr3:1200339-1200339	CD247	ENSBTAG00000012700	CD247 molecule	14.4625	0.0401652
Chr7:61755420-61755420	CD74	ENSBTAG00000015228	CD74 molecule	14.9828	0.00255791
Chr7:61755424-61755424	CD74	ENSBTAG00000015228	CD74 molecule	10.6743	0.0010613
ChrX:33548668-33548668	CD99L2	ENSBTAG00000052670	CD99 molecule like 2	-14.8435	0.020135
Chr16:29964920-29964920	CDC42BPA	ENSBTAG00000022777	CDC42 binding protein kinase alpha	-48.3658	2.29672e-15
Chr13:74899778-74899778	CDH22	ENSBTAG00000005672	cadherin 22	-12.9727	0.0127646
Chr28:27801869-27801869	CDH23	ENSBTAG00000021497	cadherin related 23	-11.616	0.0012245
Chr8:109883489-109883489	CDK5RAP2	ENSBTAG00000006532	CDK5 regulatory subunit associated protein 2	10.6913	0.00110334
Chr19:56441619-56441619	CDR2L	ENSBTAG00000039466	cerebellar degeneration related protein 2 like	12.7194	0.0449643
Chr5:109043046-109043046	CECR2	ENSBTAG00000009704	CECR2, histone acetyl-lysine reader	-22.5537	0.0246503
Chr24:19817988-19817988	CELF4	ENSBTAG00000004940	CUGBP Elav-like family member 4	22.0381	0.00172392
Chr24:19817950-19817950	CELF4	ENSBTAG00000004940	CUGBP Elav-like family member 4	20.8136	0.000403512
Chr15:28032234-28032234	CEP164	ENSBTAG00000014137	centrosomal protein 164	10.1392	0.0125124
Chr21:69318458-69318458	CEP170B	ENSBTAG00000004802	centrosomal protein 170B	-16.7815	0.0367196
Chr22:60368783-60368783	CHCHD6	ENSBTAG00000030855	coiled-coil-helix-coiled-coil-helix domain containing 6	8.71754	0.00373646
Chr14:26487152-26487152	CHD7	ENSBTAG00000021841	chromodomain helicase DNA binding protein 7	-9.89024	0.0407882
Chr21:57584736-57584736	CHGA	ENSBTAG00000009836	chromogranin A	35.5896	0.000625546
Chr21:57582371-57582371	CHGA	ENSBTAG00000009836	chromogranin A	-25.6419	1.11201e-07
Chr2:22084320-22084320	CHRNA1	ENSBTAG00000018253	cholinergic receptor nicotinic alpha 1 subunit	-18.0948	0.0201776
Chr25:9699567-9699567	CLEC16A	ENSBTAG00000005208	C-type lectin domain containing 16A	20.8837	0.0241431
Chr25:33107770-33107770	CLIP2	ENSBTAG00000011875	CAP-Gly domain containing linker protein 2	10.7255	8.5761e-05
Chr1:128389341-128389341	CLSTN2	ENSBTAG00000008714	calsyntenin 2	-13.5105	0.00484447
Chr22:6932765-6932765	CMTM6	ENSBTAG00000019526	CKLF like MARVEL transmembrane domain containing 6	17.0323	0.0228323
Chr22:6937622-6937622	CMTM6	ENSBTAG00000019526	CKLF like MARVEL transmembrane domain containing 6	-10.8724	0.0407882
Chr22:6827618-6827618	CMTM7	ENSBTAG00000001712	CKLF like MARVEL transmembrane domain containing 7	19.0359	0.0492113
Chr24:4004741-4004741	CNDP2	ENSBTAG00000009841	carnosine dipeptidase 2	9.09937	0.012878
Chr16:27855641-27855641	CNIH3	ENSBTAG00000053199	cornichon family AMPA receptor auxiliary protein 3	-30.7149	0.0487244
Chr19:58115702-58115702	COG1	ENSBTAG00000006087	component of oligomeric golgi complex 1	-16.1248	0.00113573
Chr14:81591447-81591447	COL14A1	ENSBTAG00000013369	collagen type XIV alpha 1 chain	-7.7791	0.0084203
Chr14:81519271-81519271	COL14A1	ENSBTAG00000013369	collagen type XIV alpha 1 chain	-12.0443	0.0400897
Chr14:81575043-81575043	COL14A1	ENSBTAG00000013369	collagen type XIV alpha 1 chain	-17.3388	0.0460557
Chr26:24595993-24595993	COL17A1	ENSBTAG00000002430	collagen type XVII alpha 1 chain	12.1445	0.013201
Chr8:103500424-103500424	COL27A1	ENSBTAG00000019807	collagen type XXVII alpha 1 chain	7.83454	0.0423002
Chr12:84914856-84914856	COL4A1	ENSBTAG00000012849	collagen type IV alpha 1 chain	-29.1162	6.85807e-07
Chr12:85151363-85151363	COL4A2	ENSBTAG00000025210	collagen type IV alpha 2 chain	-26.9535	0.00454088
Chr12:85151349-85151349	COL4A2	ENSBTAG00000025210	collagen type IV alpha 2 chain	-28.2631	0.00304161
Chr12:85151371-85151371	COL4A2	ENSBTAG00000025210	collagen type IV alpha 2 chain	-28.3821	0.00375083
Chr11:105355390-105355390	COL5A1	ENSBTAG00000047998	collagen type V alpha 1 chain	16.7149	0.00848976
Chr11:105339495-105339495	COL5A1	ENSBTAG00000047998	collagen type V alpha 1 chain	-13.781	0.0456714
Chr11:105334005-105334005	COL5A1	ENSBTAG00000047998	collagen type V alpha 1 chain	-14.8996	0.0465299
Chr1:44004259-44004259	COL8A1	ENSBTAG00000013662	collagen type VIII alpha 1 chain	16.2417	2.38124e-05
Chr17:72910530-72910530	COMT	ENSBTAG00000019516	catechol-O-methyltransferase	-16.4351	0.0304546
Chr25:3533559-3533559	CORO7	ENSBTAG00000009201	coronin 7	19.0465	0.0413173
ChrMT:5764-5764	COX1	ENSBTAG00000043561	cytochrome c oxidase subunit I	1.82567	1.66802e-11
ChrMT:5819-5819	COX1	ENSBTAG00000043561	cytochrome c oxidase subunit I	1.35652	0.0357416
Chr18:25145607-25145607	CPNE2	ENSBTAG00000002233	copine 2	13.4801	0.0182656
Chr25:11407900-11407900	CPPED1	ENSBTAG00000007142	calcineurin like phosphoesterase domain containing 1	15.4376	0.000970338
Chr5:106296370-106296370	CRACR2A	ENSBTAG00000018940	calcium release activated channel regulator 2A	24.3283	0.0026776
Chr19:18107565-18107565	CRLF3	ENSBTAG00000018381	cytokine receptor like factor 3	-9.4152	0.0425493
Chr19:18107567-18107567	CRLF3	ENSBTAG00000018381	cytokine receptor like factor 3	-14.9059	3.02841e-09
Chr2:135618351-135618351	CROCC	ENSBTAG00000003822	ciliary rootlet coiled-coil, rootletin	16.461	0.0111721
Chr2:135618349-135618349	CROCC	ENSBTAG00000003822	ciliary rootlet coiled-coil, rootletin	15.6251	0.0263404
Chr2:135618439-135618439	CROCC	ENSBTAG00000003822	ciliary rootlet coiled-coil, rootletin	13.8931	0.0458159
Chr2:135624402-135624402	CROCC	ENSBTAG00000003822	ciliary rootlet coiled-coil, rootletin	4.13081	0.00759362
Chr2:135624435-135624435	CROCC	ENSBTAG00000003822	ciliary rootlet coiled-coil, rootletin	-12.212	0.00181794
Chr2:135640145-135640145	CROCC	ENSBTAG00000003822	ciliary rootlet coiled-coil, rootletin	-16.6146	0.0133055
Chr2:135640181-135640181	CROCC	ENSBTAG00000003822	ciliary rootlet coiled-coil, rootletin	-17.2847	0.0230491
Chr3:120208635-120208635	CROCC2	ENSBTAG00000005168	ciliary rootlet coiled-coil, rootletin family member 2	12.9627	0.00480914
Chr3:120203515-120203515	CROCC2	ENSBTAG00000005168	ciliary rootlet coiled-coil, rootletin family member 2	-22.9605	0.0444446
Chr3:120208460-120208460	CROCC2	ENSBTAG00000005168	ciliary rootlet coiled-coil, rootletin family member 2	-34.0374	1.03393e-08
Chr26:19075829-19075829	CRTAC1	ENSBTAG00000008102	cartilage acidic protein 1	-29.6594	0.000508407
Chr7:4437709-4437709	CRTC1	ENSBTAG00000010379	CREB regulated transcription coactivator 1	8.51846	0.0290082
Chr5:6289986-6289986	CSRP2	ENSBTAG00000013406	cysteine and glycine rich protein 2	-20.6338	0.00123503
Chr26:44583579-44583579	CTBP2	ENSBTAG00000003397	C-terminal binding protein 2	16.4994	0.0334094
Chr26:44583548-44583548	CTBP2	ENSBTAG00000003397	C-terminal binding protein 2	12.9131	0.00786847
Chr26:44705438-44705438	CTBP2	ENSBTAG00000003397	C-terminal binding protein 2	-15.0158	0.00344897
Chr24:698649-698649	CTDP1	ENSBTAG00000053484	CTD phosphatase subunit 1	21.6719	0.00850872
Chr24:48293475-48293475	CTIF	ENSBTAG00000018901	cap binding complex dependent translation initiation factor	-20.7892	6.78842e-05
Chr15:81005852-81005852	CTNND1	ENSBTAG00000002411	catenin delta 1	17.5543	0.000556112
Chr15:81005880-81005880	CTNND1	ENSBTAG00000002411	catenin delta 1	13.7875	0.0175883
Chr15:81005885-81005885	CTNND1	ENSBTAG00000002411	catenin delta 1	12.3287	0.0386531
Chr25:34935401-34935401	CUX1	ENSBTAG00000010659	cut like homeobox 1	8.07805	0.0235069
Chr15:16114314-16114314	CWF19L2	ENSBTAG00000018629	CWF19 like cell cycle control factor 2	-18.7005	3.75722e-07
Chr3:120782463-120782463	D2HGDH	ENSBTAG00000002847	D-2-hydroxyglutarate dehydrogenase	-20.1603	1.78426e-05
Chr23:13832422-13832422	DAAM2	ENSBTAG00000021381	dishevelled associated activator of morphogenesis 2	20.2479	0.000957386
Chr11:92624561-92624561	DAB2IP	ENSBTAG00000008232	DAB2 interacting protein	-18.4521	0.0391259
Chr11:92656815-92656815	DAB2IP	ENSBTAG00000008232	DAB2 interacting protein	-19.4933	0.0135805
Chr9:102556107-102556107	DACT2	ENSBTAG00000031532	dishevelled binding antagonist of beta catenin 2	-21.2074	0.00275735
Chr17:64114362-64114362	DAO	ENSBTAG00000018831	D-amino acid oxidase	-15.6225	0.00389487
Chr17:64114393-64114393	DAO	ENSBTAG00000018831	D-amino acid oxidase	-16.4301	0.00170916
Chr17:64114383-64114383	DAO	ENSBTAG00000018831	D-amino acid oxidase	-16.5712	0.00174818
Chr17:64114386-64114386	DAO	ENSBTAG00000018831	D-amino acid oxidase	-16.7729	0.000846713
Chr17:64114351-64114351	DAO	ENSBTAG00000018831	D-amino acid oxidase	-17.2583	0.00126815
Chr8:80712446-80712446	DAPK1	ENSBTAG00000000738	death associated protein kinase 1	-21.0863	0.0105361
Chr11:104512946-104512946	DBH	ENSBTAG00000004508	dopamine beta-hydroxylase	-22.606	0.0316537
Chr5:110164790-110164790	DDX17	ENSBTAG00000009887	DEAD-box helicase 17	-21.8859	9.08314e-05
Chr5:110164773-110164773	DDX17	ENSBTAG00000009887	DEAD-box helicase 17	-26.4395	2.00216e-06
Chr5:110164784-110164784	DDX17	ENSBTAG00000009887	DEAD-box helicase 17	-26.5453	3.36212e-06
Chr5:110164811-110164811	DDX17	ENSBTAG00000009887	DEAD-box helicase 17	-28.5982	1.82172e-07
Chr4:103880723-103880723	DENND2A	ENSBTAG00000004799	DENN domain containing 2A	6.73318	0.0443932
Chr14:2762419-2762419	DENND3	ENSBTAG00000006132	DENN domain containing 3	22.9886	0.0443978
Chr14:2739443-2739443	DENND3	ENSBTAG00000006132	DENN domain containing 3	16.9805	0.00200668
Chr14:2717632-2717632	DENND3	ENSBTAG00000006132	DENN domain containing 3	-19.8036	0.0304867
Chr17:70477155-70477155	DEPDC5	ENSBTAG00000001295	DEP domain containing 5	15.0408	0.00492201
Chr14:81411997-81411997	DEPTOR	ENSBTAG00000015341	DEP domain containing MTOR interacting protein	15.9827	0.0055478
Chr14:81412043-81412043	DEPTOR	ENSBTAG00000015341	DEP domain containing MTOR interacting protein	12.8638	0.0426945
Chr14:81412012-81412012	DEPTOR	ENSBTAG00000015341	DEP domain containing MTOR interacting protein	11.4602	0.0179004
Chr17:72988784-72988784	DGCR8	ENSBTAG00000019869	DGCR8, microprocessor complex subunit	15.7385	0.0423222
Chr3:113083099-113083099	DGKD	ENSBTAG00000020616	diacylglycerol kinase delta	-14.6238	0.0451236
Chr3:113083152-113083152	DGKD	ENSBTAG00000020616	diacylglycerol kinase delta	-17.9365	0.00979247
Chr15:76361968-76361968	DGKZ	ENSBTAG00000013636	diacylglycerol kinase zeta	-9.79607	0.00969332
Chr26:45352982-45352982	DHX32	ENSBTAG00000005795	DEAH-box helicase 32 (putative)	-13.7804	4.25518e-05
Chr26:45352954-45352954	DHX32	ENSBTAG00000005795	DEAH-box helicase 32 (putative)	-17.9472	0.000112668
Chr10:35985268-35985268	DISP2	ENSBTAG00000000552	dispatched RND transporter family member 2	-17.4325	0.0151445
Chr13:65586317-65586317	DLGAP4	ENSBTAG00000001741	DLG associated protein 4	-15.2589	0.00163753
Chr19:53763977-53763977	DNAH17	ENSBTAG00000000920	dynein axonemal heavy chain 17	14.8615	5.52523e-05
Chr19:53752682-53752682	DNAH17	ENSBTAG00000000920	dynein axonemal heavy chain 17	-23.1933	0.00329959
Chr7:51802925-51802925	DND1	ENSBTAG00000018845	DND microRNA-mediated repression inhibitor 1	-18.1757	0.0244359
Chr29:45473057-45473057	DOC2G	ENSBTAG00000021777	double C2, gamma	13.5108	0.0282227
Chr26:46618958-46618958	DOCK1	ENSBTAG00000031890	dedicator of cytokinesis 1	-17.2511	0.0210833
Chr20:1646534-1646534	DOCK2	ENSBTAG00000014612	dedicator of cytokinesis 2	-21.031	0.0384497
Chr13:81980032-81980032	DOK5	ENSBTAG00000047975	docking protein 5	-16.9449	0.00258159
Chr6:115410473-115410473	DOK7	ENSBTAG00000009742	docking protein 7	12.1892	0.0116576
Chr6:115390692-115390692	DOK7	ENSBTAG00000009742	docking protein 7	-16.6565	0.0461558
Chr4:116244312-116244312	DPP6	ENSBTAG00000021941	dipeptidyl peptidase like 6	-14.2399	0.0166173
Chr4:116244272-116244272	DPP6	ENSBTAG00000021941	dipeptidyl peptidase like 6	-14.503	0.0201776
Chr4:116244323-116244323	DPP6	ENSBTAG00000021941	dipeptidyl peptidase like 6	-16.7651	0.00850872
Chr4:116244327-116244327	DPP6	ENSBTAG00000021941	dipeptidyl peptidase like 6	-17.7324	0.00368347
Chr4:116244300-116244300	DPP6	ENSBTAG00000021941	dipeptidyl peptidase like 6	-19.4356	0.000329914
Chr19:34552703-34552703	DRC3	ENSBTAG00000008798	dynein regulatory complex subunit 3	-17.3725	0.0142638
Chr23:3761446-3761446	DST	ENSBTAG00000021237	dystonin	32.1101	0.000218535
Chr15:82297411-82297411	DTX4	ENSBTAG00000004046	deltex E3 ubiquitin ligase 4	39.1582	3.18415e-05
Chr15:82297426-82297426	DTX4	ENSBTAG00000004046	deltex E3 ubiquitin ligase 4	28.3725	0.0290556
Chr23:27399679-27399679	DXO	ENSBTAG00000005588	decapping exoribonuclease	8.28028	0.0256778
Chr11:13071801-13071801	DYSF	ENSBTAG00000013290	dysferlin	-14.7807	0.0103051
Chr26:49169841-49169841	EBF3	ENSBTAG00000008272	EBF transcription factor 3	-12.8637	0.048274
Chr26:49245151-49245151	EBF3	ENSBTAG00000008272	EBF transcription factor 3	-14.3579	0.0295747
Chr26:49245132-49245132	EBF3	ENSBTAG00000008272	EBF transcription factor 3	-16.4121	0.0398247
Chr23:50050190-50050190	ECI2	ENSBTAG00000015178	enoyl-CoA delta isomerase 2	-12.6949	0.0066577
Chr22:59488966-59488966	EEFSEC	ENSBTAG00000030962	eukaryotic elongation factor, selenocysteine- tRNA specific	21.2434	0.0070962
Chr22:59421241-59421241	EEFSEC	ENSBTAG00000030962	eukaryotic elongation factor, selenocysteine- tRNA specific	-13.7731	0.0382191
Chr22:59421182-59421182	EEFSEC	ENSBTAG00000030962	eukaryotic elongation factor, selenocysteine- tRNA specific	-14.0865	0.045841
Chr22:59410066-59410066	EEFSEC	ENSBTAG00000030962	eukaryotic elongation factor, selenocysteine- tRNA specific	-18.0446	0.039238
Chr22:59459097-59459097	EEFSEC	ENSBTAG00000030962	eukaryotic elongation factor, selenocysteine- tRNA specific	-23.6982	0.00170916
Chr22:59485688-59485688	EEFSEC	ENSBTAG00000030962	eukaryotic elongation factor, selenocysteine- tRNA specific	-33.8178	0.0029528
Chr4:60960845-60960845	EEPD1	ENSBTAG00000019065	endonuclease/exonuclease/phosphatase family domain containing 1	-31.2168	0.000689256
Chr4:60960862-60960862	EEPD1	ENSBTAG00000019065	endonuclease/exonuclease/phosphatase family domain containing 1	-31.6027	0.000431541
Chr4:60960883-60960883	EEPD1	ENSBTAG00000019065	endonuclease/exonuclease/phosphatase family domain containing 1	-35.4734	0.000112456
Chr22:56333917-56333917	EFCAB12	ENSBTAG00000021643	EF-hand calcium binding domain 12	6.22427	0.0230515
Chr22:59007683-59007683	EFCC1	ENSBTAG00000005922	EF-hand and coiled-coil domain containing 1	30.9731	0.0128383
Chr29:43991830-43991830	EFEMP2	ENSBTAG00000021457	EGF containing fibulin extracellular matrix protein 2	32.6064	0.0206531
Chr14:9195763-9195763	EFR3A	ENSBTAG00000047834	EFR3 homolog A	20.025	0.000634985
Chr14:9195775-9195775	EFR3A	ENSBTAG00000047834	EFR3 homolog A	16.0206	0.00180453
Chr11:104078168-104078168	EGFL7	ENSBTAG00000030278	EGF like domain multiple 7	27.7285	0.0367176
Chr8:69998039-69998039	EGR3	ENSBTAG00000019293	early growth response 3	33.8635	0.000204936
Chr29:43101232-43101232	EHD1	ENSBTAG00000050712	EH domain containing 1	10.2214	0.0129258
Chr11:106620642-106620642	EHMT1	ENSBTAG00000012148	euchromatic histone lysine methyltransferase 1	16.8452	0.0052555
Chr11:106593836-106593836	EHMT1	ENSBTAG00000012148	euchromatic histone lysine methyltransferase 1	-17.7825	0.0463946
Chr11:106593834-106593834	EHMT1	ENSBTAG00000012148	euchromatic histone lysine methyltransferase 1	-18.4456	0.0459664
Chr13:63490460-63490460	EIF2S2	ENSBTAG00000005969	eukaryotic translation initiation factor 2 subunit beta	-16.9045	0.0455949
Chr13:63490436-63490436	EIF2S2	ENSBTAG00000005969	eukaryotic translation initiation factor 2 subunit beta	-17.3813	0.0332455
Chr13:63490451-63490451	EIF2S2	ENSBTAG00000005969	eukaryotic translation initiation factor 2 subunit beta	-17.6595	0.0315759
Chr13:63490472-63490472	EIF2S2	ENSBTAG00000005969	eukaryotic translation initiation factor 2 subunit beta	-18.5782	0.0153525
Chr8:111120051-111120051	EIPR1	ENSBTAG00000018387	EARP complex and GARP complex interacting protein 1	-18.5589	0.0406081
Chr12:11236786-11236786	ELF1	ENSBTAG00000007356	E74 like ETS transcription factor 1	-7.83166	0.0206531
Chr12:11236832-11236832	ELF1	ENSBTAG00000007356	E74 like ETS transcription factor 1	-11.2808	0.0269054
Chr5:60533285-60533285	ELK3	ENSBTAG00000001509	ELK3, ETS transcription factor	-9.19118	0.0390478
Chr13:75103789-75103789	ELMO2	ENSBTAG00000003639	engulfment and cell motility 2	24.2649	0.0159745
Chr23:45248201-45248201	ELOVL2	ENSBTAG00000002497	ELOVL fatty acid elongase 2	24.4688	0.00444958
Chr11:72551547-72551547	EMILIN1	ENSBTAG00000011324	elastin microfibril interfacer 1	-11.5695	0.0216502
Chr11:72551534-72551534	EMILIN1	ENSBTAG00000011324	elastin microfibril interfacer 1	-12.0902	0.0275903
Chr11:72551555-72551555	EMILIN1	ENSBTAG00000011324	elastin microfibril interfacer 1	-12.273	0.0149593
Chr11:72551544-72551544	EMILIN1	ENSBTAG00000011324	elastin microfibril interfacer 1	-13.961	0.00259331
Chr13:69992223-69992223	EMILIN3	ENSBTAG00000016279	elastin microfibril interfacer 3	-21.712	0.016577
Chr13:69992252-69992252	EMILIN3	ENSBTAG00000016279	elastin microfibril interfacer 3	-23.4191	0.0126741
Chr11:98529246-98529246	ENG	ENSBTAG00000008997	endoglin	15.28	0.0105866
Chr11:98529296-98529296	ENG	ENSBTAG00000008997	endoglin	14.8225	0.00890543
Chr11:98529294-98529294	ENG	ENSBTAG00000008997	endoglin	13.5099	0.0147462
Chr11:98529291-98529291	ENG	ENSBTAG00000008997	endoglin	12.8878	0.0218872
Chr16:44561862-44561862	ENO1	ENSBTAG00000013411	enolase 1	-40.6021	3.95662e-07
Chr10:22273963-22273963	ENSBTAG00000000432	ENSBTAG00000000432	No description	-26.6225	0.00184638
Chr18:62948211-62948211	ENSBTAG00000004043	ENSBTAG00000004043	Fc gamma 2 receptor	26.6607	0.0154362
Chr18:62948235-62948235	ENSBTAG00000004043	ENSBTAG00000004043	Fc gamma 2 receptor	23.128	0.0446543
ChrX:59872831-59872831	ENSBTAG00000004586	ENSBTAG00000004586	UDP-N-acetylglucosamine transferase subunit ALG13 homolog	20.6918	0.0194987
ChrX:59872846-59872846	ENSBTAG00000004586	ENSBTAG00000004586	UDP-N-acetylglucosamine transferase subunit ALG13 homolog	20.2804	0.0104046
ChrX:59872817-59872817	ENSBTAG00000004586	ENSBTAG00000004586	UDP-N-acetylglucosamine transferase subunit ALG13 homolog	19.8088	0.0306736
ChrX:59872825-59872825	ENSBTAG00000004586	ENSBTAG00000004586	UDP-N-acetylglucosamine transferase subunit ALG13 homolog	18.4783	0.0483357
Chr18:57123411-57123411	ENSBTAG00000004608	ENSBTAG00000004608	CD33 antigen-like	22.2865	0.0389633
Chr2:133047969-133047969	ENSBTAG00000005140	ENSBTAG00000005140	neuroblastoma suppressor of tumorigenicity 1	-11.836	0.00192851
Chr29:45926179-45926179	ENSBTAG00000005903	ENSBTAG00000005903	LDL receptor related protein 5	26.5541	0.00668149
Chr29:45926129-45926129	ENSBTAG00000005903	ENSBTAG00000005903	LDL receptor related protein 5	21.7729	0.0104048
Chr29:45926027-45926027	ENSBTAG00000005903	ENSBTAG00000005903	LDL receptor related protein 5	21.2206	0.0280809
Chr29:45900867-45900867	ENSBTAG00000005903	ENSBTAG00000005903	LDL receptor related protein 5	12.89	0.0490655
Chr29:45900936-45900936	ENSBTAG00000005903	ENSBTAG00000005903	LDL receptor related protein 5	11.9769	0.0375697
Chr18:63436401-63436401	ENSBTAG00000006961	ENSBTAG00000006961	NLR family pyrin domain containing 13	20.4609	0.0146799
Chr18:63436249-63436249	ENSBTAG00000006961	ENSBTAG00000006961	NLR family pyrin domain containing 13	-20.9344	0.000132261
Chr23:27997427-27997427	ENSBTAG00000007075	ENSBTAG00000007075	major histocompatibility complex, class I, A- like	14.1947	0.000289658
Chr9:102414137-102414137	ENSBTAG00000007694	ENSBTAG00000007694	kinesin family member 25	-12.41	0.0159252
Chr9:102414183-102414183	ENSBTAG00000007694	ENSBTAG00000007694	kinesin family member 25	-12.9196	0.0146696
Chr7:2653280-2653280	ENSBTAG00000007820	ENSBTAG00000007820	No description	-14.9672	0.0364192
Chr5:116581786-116581786	ENSBTAG00000008066	ENSBTAG00000008066	polycystic kidney disease and receptor for egg jelly-related protein	-14.1272	0.0212548
Chr5:116581734-116581734	ENSBTAG00000008066	ENSBTAG00000008066	polycystic kidney disease and receptor for egg jelly-related protein	-14.5626	0.0052555
Chr11:105846782-105846782	ENSBTAG00000009599	ENSBTAG00000009599	lipocalin 1	-14.5165	0.00779453
Chr15:83581322-83581322	ENSBTAG00000012229	ENSBTAG00000012229	beta-galactosidase-1-like protein 2	-13.2466	0.0454268
Chr15:83581330-83581330	ENSBTAG00000012229	ENSBTAG00000012229	beta-galactosidase-1-like protein 2	-15.3818	0.00983676
Chr15:83581337-83581337	ENSBTAG00000012229	ENSBTAG00000012229	beta-galactosidase-1-like protein 2	-15.8477	0.00230275
Chr26:50905621-50905621	ENSBTAG00000015651	ENSBTAG00000015651	No description	-15.914	0.00193342
Chr4:32470369-32470369	ENSBTAG00000015666	ENSBTAG00000015666	multidrug resistance protein 1	18.9336	5.36539e-05
Chr4:32470317-32470317	ENSBTAG00000015666	ENSBTAG00000015666	multidrug resistance protein 1	13.7847	0.0106082
Chr4:32470310-32470310	ENSBTAG00000015666	ENSBTAG00000015666	multidrug resistance protein 1	13.653	0.0158593
Chr4:32470338-32470338	ENSBTAG00000015666	ENSBTAG00000015666	multidrug resistance protein 1	12.508	0.0376288
Chr29:46339175-46339175	ENSBTAG00000016774	ENSBTAG00000016774	mas-related G-protein coupled receptor member D	19.2131	0.0165453
Chr12:34279844-34279844	ENSBTAG00000019545	ENSBTAG00000019545	spermatogenesis associated 13	16.9055	0.012128
Chr12:34279789-34279789	ENSBTAG00000019545	ENSBTAG00000019545	spermatogenesis associated 13	14.6283	0.0351557
Chr19:52170412-52170412	ENSBTAG00000022489	ENSBTAG00000022489	E3 ubiquitin-protein ligase RNF213	16.4488	0.00143436
Chr27:21167192-21167192	ENSBTAG00000022767	ENSBTAG00000022767	No description	9.58715	0.00462803
Chr24:58051346-58051346	ENSBTAG00000022829	ENSBTAG00000022829	O-acyltransferase like protein	20.1861	0.0120661
ChrX:35737840-35737840	ENSBTAG00000023978	ENSBTAG00000023978	No description	-19.8623	0.0478317
Chr14:1775629-1775629	ENSBTAG00000026340	ENSBTAG00000026340	maestro heat-like repeat family member 5	21.1259	0.0463587
Chr2:130855328-130855328	ENSBTAG00000030269	ENSBTAG00000030269	uncharacterized LOC789612	19.5798	5.97456e-06
Chr23:8323181-8323181	ENSBTAG00000034519	ENSBTAG00000034519	uncharacterized LOC100126544	16.1603	0.0228892
Chr18:57137034-57137034	ENSBTAG00000037537	ENSBTAG00000037537	sialic acid-binding Ig-like lectin 13	-16.9074	5.11254e-06
ChrMT:2872-2872	ENSBTAG00000043570	ENSBTAG00000043570	No description	6.48187	0.0333356
Chr16:79729638-79729638	ENSBTAG00000046177	ENSBTAG00000046177	immunoglobulin-like and fibronectin type III domain containing 1	14.4338	0.00483039
Chr16:79717456-79717456	ENSBTAG00000046177	ENSBTAG00000046177	immunoglobulin-like and fibronectin type III domain containing 1	-22.4174	0.0159096
ChrX:84663082-84663082	ENSBTAG00000047411	ENSBTAG00000047411	No description	-4.76058	0.00983676
Chr4:113694700-113694700	ENSBTAG00000048379	ENSBTAG00000048379	No description	-19.3734	0.0312067
Chr13:41466586-41466586	ENSBTAG00000048400	ENSBTAG00000048400	No description	-19.0492	0.0107873
Chr13:41466591-41466591	ENSBTAG00000048400	ENSBTAG00000048400	No description	-20.5907	0.00466445
Chr13:41466631-41466631	ENSBTAG00000048400	ENSBTAG00000048400	No description	-22.0327	0.00256433
Chr13:41466624-41466624	ENSBTAG00000048400	ENSBTAG00000048400	No description	-22.3392	0.00143868
Chr9:70873571-70873571	ENSBTAG00000048464	ENSBTAG00000048464	No description	6.56154	0.00164126
Chr29:28652332-28652332	ENSBTAG00000048480	ENSBTAG00000048480	No description	-21.2817	0.045138
Chr13:72134520-72134520	ENSBTAG00000048526	ENSBTAG00000048526	L3MBTL1, histone methyl-lysine binding protein	-28.27	0.000633824
Chr23:51777988-51777988	ENSBTAG00000048529	ENSBTAG00000048529	No description	9.46598	0.0430895
Chr23:51782801-51782801	ENSBTAG00000048529	ENSBTAG00000048529	No description	-26.0552	0.00254836
Chr13:42525556-42525556	ENSBTAG00000048969	ENSBTAG00000048969	No description	12.4844	0.0295132
Chr13:78941463-78941463	ENSBTAG00000049099	ENSBTAG00000049099	No description	-15.5687	0.0367322
Chr13:78941457-78941457	ENSBTAG00000049099	ENSBTAG00000049099	No description	-16.3929	0.0162608
Chr6:117200883-117200883	ENSBTAG00000049230	ENSBTAG00000049230	No description	-26.8496	0.0346701
Chr21:68939510-68939510	ENSBTAG00000049404	ENSBTAG00000049404	No description	24.6145	0.0344514
Chr7:14798794-14798794	ENSBTAG00000049560	ENSBTAG00000049560	No description	-8.43538	0.0402966
Chr3:119491547-119491547	ENSBTAG00000049808	ENSBTAG00000049808	interleukin 3 receptor subunit alpha	15.0372	0.00178806
Chr14:19772907-19772907	ENSBTAG00000050177	ENSBTAG00000050177	No description	21.7637	0.00563217
Chr14:19772940-19772940	ENSBTAG00000050177	ENSBTAG00000050177	No description	19.3911	0.0214916
Chr12:85920582-85920582	ENSBTAG00000050193	ENSBTAG00000050193	No description	-11.4368	0.0392744
Chr12:85926878-85926878	ENSBTAG00000050193	ENSBTAG00000050193	No description	-22.9419	0.0036057
Chr29:50327770-50327770	ENSBTAG00000050212	ENSBTAG00000050212	mucin 2, oligomeric mucus/gel-forming	-22.1001	0.0152295
Chr18:63911069-63911069	ENSBTAG00000050453	ENSBTAG00000050453	zinc finger protein 835	-27.5065	0.00371328
Chr19:41710475-41710475	ENSBTAG00000050581	ENSBTAG00000050581	keratin 13	-13.4915	0.00426759
Chr19:50513206-50513206	ENSBTAG00000050786	ENSBTAG00000050786	secreted and transmembrane 1-like	-21.6512	0.0125299
Chr8:42253937-42253937	ENSBTAG00000051041	ENSBTAG00000051041	No description	-13.6715	4.44362e-08
Chr3:98839006-98839006	ENSBTAG00000051070	ENSBTAG00000051070	No description	22.9162	0.0141551
Chr23:3487381-3487381	ENSBTAG00000051082	ENSBTAG00000051082	dystonin	10.2499	0.0145079
Chr14:14672196-14672196	ENSBTAG00000051221	ENSBTAG00000051221	No description	-20.6959	0.0384067
Chr9:100916069-100916069	ENSBTAG00000051317	ENSBTAG00000051317	No description	-28.7241	0.0446841
Chr2:121572448-121572448	ENSBTAG00000051364	ENSBTAG00000051364	No description	27.5207	1.2266e-14
Chr2:121574520-121574520	ENSBTAG00000051364	ENSBTAG00000051364	No description	9.85836	0
Chr2:121574477-121574477	ENSBTAG00000051364	ENSBTAG00000051364	No description	8.94954	0
Chr2:121574502-121574502	ENSBTAG00000051364	ENSBTAG00000051364	No description	8.70233	0
Chr2:121574508-121574508	ENSBTAG00000051364	ENSBTAG00000051364	No description	8.6873	0
Chr2:121574514-121574514	ENSBTAG00000051364	ENSBTAG00000051364	No description	8.46505	0
Chr2:121574534-121574534	ENSBTAG00000051364	ENSBTAG00000051364	No description	8.39433	0
Chr2:121574500-121574500	ENSBTAG00000051364	ENSBTAG00000051364	No description	8.3631	0
Chr2:121574523-121574523	ENSBTAG00000051364	ENSBTAG00000051364	No description	7.98241	0
Chr2:121574504-121574504	ENSBTAG00000051364	ENSBTAG00000051364	No description	7.78803	0
Chr2:121574498-121574498	ENSBTAG00000051364	ENSBTAG00000051364	No description	7.7792	0
Chr2:121574425-121574425	ENSBTAG00000051364	ENSBTAG00000051364	No description	7.77714	4.88783e-05
Chr2:121574532-121574532	ENSBTAG00000051364	ENSBTAG00000051364	No description	7.73912	0
Chr2:121574510-121574510	ENSBTAG00000051364	ENSBTAG00000051364	No description	7.73283	0
Chr2:121574530-121574530	ENSBTAG00000051364	ENSBTAG00000051364	No description	7.71981	0
Chr2:121572457-121572457	ENSBTAG00000051364	ENSBTAG00000051364	No description	7.67786	0.039678
Chr2:121574380-121574380	ENSBTAG00000051364	ENSBTAG00000051364	No description	6.68441	2.87812e-18
Chr2:121574388-121574388	ENSBTAG00000051364	ENSBTAG00000051364	No description	6.01189	2.62154e-18
Chr2:121574383-121574383	ENSBTAG00000051364	ENSBTAG00000051364	No description	5.93986	7.64722e-21
Chr2:121574384-121574384	ENSBTAG00000051364	ENSBTAG00000051364	No description	5.45894	6.71278e-17
Chr2:121574401-121574401	ENSBTAG00000051364	ENSBTAG00000051364	No description	5.42026	8.83202e-17
Chr2:121574389-121574389	ENSBTAG00000051364	ENSBTAG00000051364	No description	5.34175	5.3515e-14
Chr2:121574402-121574402	ENSBTAG00000051364	ENSBTAG00000051364	No description	5.03732	3.1174e-15
Chr2:121574396-121574396	ENSBTAG00000051364	ENSBTAG00000051364	No description	5.03228	3.38879e-15
Chr2:121574449-121574449	ENSBTAG00000051364	ENSBTAG00000051364	No description	4.76313	4.75778e-22
Chr2:121574428-121574428	ENSBTAG00000051364	ENSBTAG00000051364	No description	4.59057	6.66085e-14
Chr2:121574442-121574442	ENSBTAG00000051364	ENSBTAG00000051364	No description	4.4113	2.88663e-10
Chr2:121574397-121574397	ENSBTAG00000051364	ENSBTAG00000051364	No description	4.08795	8.77225e-11
Chr2:121574445-121574445	ENSBTAG00000051364	ENSBTAG00000051364	No description	4.03287	3.92388e-16
Chr2:121574439-121574439	ENSBTAG00000051364	ENSBTAG00000051364	No description	3.99066	4.282e-11
Chr2:121574478-121574478	ENSBTAG00000051364	ENSBTAG00000051364	No description	3.76241	7.66888e-08
Chr2:121574426-121574426	ENSBTAG00000051364	ENSBTAG00000051364	No description	3.73891	2.78199e-20
Chr2:121574521-121574521	ENSBTAG00000051364	ENSBTAG00000051364	No description	3.17962	6.28515e-07
Chr2:121574474-121574474	ENSBTAG00000051364	ENSBTAG00000051364	No description	2.86566	1.01602e-05
Chr2:121574451-121574451	ENSBTAG00000051364	ENSBTAG00000051364	No description	2.77665	1.16271e-07
Chr2:121574503-121574503	ENSBTAG00000051364	ENSBTAG00000051364	No description	2.42175	3.50869e-08
Chr2:121574541-121574541	ENSBTAG00000051364	ENSBTAG00000051364	No description	2.04002	1.2349e-10
Chr2:121574501-121574501	ENSBTAG00000051364	ENSBTAG00000051364	No description	2.02132	4.28326e-07
Chr2:121574509-121574509	ENSBTAG00000051364	ENSBTAG00000051364	No description	1.71935	0.013927
Chr2:121574499-121574499	ENSBTAG00000051364	ENSBTAG00000051364	No description	1.48593	0.00357246
Chr2:121574535-121574535	ENSBTAG00000051364	ENSBTAG00000051364	No description	1.4618	0.000144829
Chr2:121574531-121574531	ENSBTAG00000051364	ENSBTAG00000051364	No description	1.19432	0.0413173
Chr2:121571661-121571661	ENSBTAG00000051364	ENSBTAG00000051364	No description	-0.146604	0.00749572
Chr2:121571691-121571691	ENSBTAG00000051364	ENSBTAG00000051364	No description	-0.309501	0.0106482
Chr2:121571675-121571675	ENSBTAG00000051364	ENSBTAG00000051364	No description	-0.350893	0.00114822
Chr2:121571698-121571698	ENSBTAG00000051364	ENSBTAG00000051364	No description	-0.361221	2.30808e-05
Chr2:121571679-121571679	ENSBTAG00000051364	ENSBTAG00000051364	No description	-0.434448	7.32359e-07
Chr2:121571627-121571627	ENSBTAG00000051364	ENSBTAG00000051364	No description	-0.688189	1.14379e-06
Chr2:121571657-121571657	ENSBTAG00000051364	ENSBTAG00000051364	No description	-0.739795	2.90317e-05
Chr2:121571616-121571616	ENSBTAG00000051364	ENSBTAG00000051364	No description	-1.037	1.78733e-07
Chr2:121571599-121571599	ENSBTAG00000051364	ENSBTAG00000051364	No description	-2.49042	6.41347e-23
Chr2:121574875-121574875	ENSBTAG00000051364	ENSBTAG00000051364	No description	-3.10049	9.9722e-15
Chr2:121572427-121572427	ENSBTAG00000051364	ENSBTAG00000051364	No description	-4.39339	0.00552052
Chr2:121572428-121572428	ENSBTAG00000051364	ENSBTAG00000051364	No description	-5.07224	6.18029e-05
Chr2:121574866-121574866	ENSBTAG00000051364	ENSBTAG00000051364	No description	-5.16928	1.69939e-19
Chr2:121574825-121574825	ENSBTAG00000051364	ENSBTAG00000051364	No description	-5.31558	8.43225e-14
Chr2:121574903-121574903	ENSBTAG00000051364	ENSBTAG00000051364	No description	-5.6134	4.67802e-17
Chr2:121572423-121572423	ENSBTAG00000051364	ENSBTAG00000051364	No description	-5.63998	0.00170916
Chr2:121572435-121572435	ENSBTAG00000051364	ENSBTAG00000051364	No description	-5.76083	1.30334e-06
Chr2:121574883-121574883	ENSBTAG00000051364	ENSBTAG00000051364	No description	-6.17431	2.33205e-27
Chr2:121572436-121572436	ENSBTAG00000051364	ENSBTAG00000051364	No description	-6.38421	4.61736e-09
Chr2:121572449-121572449	ENSBTAG00000051364	ENSBTAG00000051364	No description	-6.50391	6.3298e-05
Chr2:121574843-121574843	ENSBTAG00000051364	ENSBTAG00000051364	No description	-6.62367	8.45451e-30
Chr2:121572424-121572424	ENSBTAG00000051364	ENSBTAG00000051364	No description	-7.07855	1.93256e-11
Chr2:121574894-121574894	ENSBTAG00000051364	ENSBTAG00000051364	No description	-7.4889	9.19928e-22
Chr2:121574835-121574835	ENSBTAG00000051364	ENSBTAG00000051364	No description	-8.67002	3.79913e-15
Chr2:121574811-121574811	ENSBTAG00000051364	ENSBTAG00000051364	No description	-8.92315	6.066e-30
Chr2:121574897-121574897	ENSBTAG00000051364	ENSBTAG00000051364	No description	-9.1772	1.61809e-26
Chr2:121571592-121571592	ENSBTAG00000051364	ENSBTAG00000051364	No description	-9.62006	0.000288823
Chr2:121574829-121574829	ENSBTAG00000051364	ENSBTAG00000051364	No description	-10.5021	9.00026e-31
Chr2:121574852-121574852	ENSBTAG00000051364	ENSBTAG00000051364	No description	-11.0403	3.71174e-26
Chr2:121574850-121574850	ENSBTAG00000051364	ENSBTAG00000051364	No description	-11.5149	2.23485e-38
Chr2:121574900-121574900	ENSBTAG00000051364	ENSBTAG00000051364	No description	-11.5497	1.12036e-18
Chr2:121574822-121574822	ENSBTAG00000051364	ENSBTAG00000051364	No description	-11.7015	2.165e-23
Chr5:118355770-118355770	ENSBTAG00000051431	ENSBTAG00000051431	No description	23.9147	0.0126968
Chr5:118326666-118326666	ENSBTAG00000051431	ENSBTAG00000051431	No description	12.2107	0.0258749
Chr5:118356837-118356837	ENSBTAG00000051431	ENSBTAG00000051431	No description	-9.2414	0.0167687
Chr5:118413996-118413996	ENSBTAG00000051431	ENSBTAG00000051431	No description	-12.375	0.0299123
Chr5:118413998-118413998	ENSBTAG00000051431	ENSBTAG00000051431	No description	-16.7564	0.00176816
Chr5:118414012-118414012	ENSBTAG00000051431	ENSBTAG00000051431	No description	-18.2212	0.00298163
Chr5:118414025-118414025	ENSBTAG00000051431	ENSBTAG00000051431	No description	-19.5301	0.00260967
Chr5:118337482-118337482	ENSBTAG00000051431	ENSBTAG00000051431	No description	-35.6251	0.00897847
Chr21:128663-128663	ENSBTAG00000051751	ENSBTAG00000051751	No description	-13.0144	0.0175883
Chr1:153537911-153537911	ENSBTAG00000051752	ENSBTAG00000051752	No description	-20.8402	0.00421858
Chr17:72190673-72190673	ENSBTAG00000051992	ENSBTAG00000051992	No description	19.3706	0.0157142
Chr13:74395849-74395849	ENSBTAG00000051997	ENSBTAG00000051997	No description	10.1187	0.0108094
Chr13:74395793-74395793	ENSBTAG00000051997	ENSBTAG00000051997	No description	9.73679	0.00326533
Chr13:74395841-74395841	ENSBTAG00000051997	ENSBTAG00000051997	No description	7.71243	0.0196599
Chr6:115515136-115515136	ENSBTAG00000052058	ENSBTAG00000052058	No description	-31.9746	0.000237244
Chr21:65468142-65468142	ENSBTAG00000052188	ENSBTAG00000052188	No description	13.2944	0.0136043
Chr29:49455006-49455006	ENSBTAG00000052359	ENSBTAG00000052359	No description	-17.2795	0.0116576
Chr29:49455033-49455033	ENSBTAG00000052359	ENSBTAG00000052359	No description	-18.0517	0.0048188
Chr29:49455015-49455015	ENSBTAG00000052359	ENSBTAG00000052359	No description	-19.7758	0.000970338
Chr3:30602602-30602602	ENSBTAG00000052841	ENSBTAG00000052841	family with sequence similarity 19 member A3, C-C motif chemokine like	-24.195	0.0187474
Chr29:8632140-8632140	ENSBTAG00000053116	ENSBTAG00000053116	No description	-13.6015	0.0140691
Chr29:8632126-8632126	ENSBTAG00000053116	ENSBTAG00000053116	No description	-15.5093	0.00954567
Chr29:8632085-8632085	ENSBTAG00000053116	ENSBTAG00000053116	No description	-16.1292	0.00587241
Chr29:8632099-8632099	ENSBTAG00000053116	ENSBTAG00000053116	No description	-16.3891	0.00380618
Chr7:60793265-60793265	ENSBTAG00000053457	ENSBTAG00000053457	No description	25.7586	0.0131086
Chr3:119449462-119449462	ENSBTAG00000053696	ENSBTAG00000053696	No description	36.0497	1.9669e-07
Chr3:34995202-34995202	ENSBTAG00000053831	ENSBTAG00000053831	solute carrier family 25 (mitochondrial carrier; phosphate carrier), member 24-like	-17.4779	0.00122169
Chr25:2257312-2257312	ENSBTAG00000053899	ENSBTAG00000053899	No description	9.35667	0.0108348
Chr19:57235497-57235497	ENSBTAG00000054141	ENSBTAG00000054141	No description	-23.5017	0.0130461
Chr27:36610642-36610642	ENSBTAG00000054394	ENSBTAG00000054394	No description	-10.7761	0.0498619
Chr27:36610631-36610631	ENSBTAG00000054394	ENSBTAG00000054394	No description	-24.1548	9.38319e-06
Chr19:58545607-58545607	ENSBTAG00000055157	ENSBTAG00000055157	No description	12.8512	0.0269077
Chr18:64087609-64087609	ENSBTAG00000055216	ENSBTAG00000055216	No description	-14.0521	0.00317373
Chr11:106081720-106081720	ENTPD2	ENSBTAG00000048125	ectonucleoside triphosphate diphosphohydrolase 2	22.5966	0.0129455
Chr11:106414836-106414836	ENTPD8	ENSBTAG00000030246	ectonucleoside triphosphate diphosphohydrolase 8	-24.3788	0.0204278
Chr11:106414889-106414889	ENTPD8	ENSBTAG00000030246	ectonucleoside triphosphate diphosphohydrolase 8	-25.5087	0.0162674
Chr11:106414872-106414872	ENTPD8	ENSBTAG00000030246	ectonucleoside triphosphate diphosphohydrolase 8	-27.839	0.00150417
Chr11:106414880-106414880	ENTPD8	ENSBTAG00000030246	ectonucleoside triphosphate diphosphohydrolase 8	-27.8573	0.00211074
Chr11:106414892-106414892	ENTPD8	ENSBTAG00000030246	ectonucleoside triphosphate diphosphohydrolase 8	-31.5326	0.000382118
Chr17:45091265-45091265	EP400	ENSBTAG00000020423	E1A binding protein p400	-14.6757	0.000633097
Chr2:135935410-135935410	EPHA2	ENSBTAG00000000815	EPH receptor A2	21.1069	0.0113685
Chr2:135935417-135935417	EPHA2	ENSBTAG00000000815	EPH receptor A2	19.9582	0.0317353
Chr25:35816683-35816683	EPHB4	ENSBTAG00000003446	EPH receptor B4	9.49663	0.0230491
Chr29:50614895-50614895	EPS8L2	ENSBTAG00000022147	EPS8 like 2	28.4809	0.00315316
Chr29:50617533-50617533	EPS8L2	ENSBTAG00000022147	EPS8 like 2	28.3011	0.00236789
Chr29:50617551-50617551	EPS8L2	ENSBTAG00000022147	EPS8 like 2	26.8233	0.00782973
Chr29:50617569-50617569	EPS8L2	ENSBTAG00000022147	EPS8 like 2	26.4803	0.00549325
Chr29:50614841-50614841	EPS8L2	ENSBTAG00000022147	EPS8 like 2	22.7198	0.0232932
Chr29:50617544-50617544	EPS8L2	ENSBTAG00000022147	EPS8 like 2	22.2028	0.0335776
Chr1:150687603-150687603	ERG	ENSBTAG00000011001	ETS transcription factor ERG	35.1069	8.72603e-06
Chr20:4621638-4621638	ERGIC1	ENSBTAG00000015955	endoplasmic reticulum-golgi intermediate compartment 1	-17.1668	0.0311477
Chr20:4621631-4621631	ERGIC1	ENSBTAG00000015955	endoplasmic reticulum-golgi intermediate compartment 1	-18.6403	0.0083513
Chr3:101765486-101765486	ERI3	ENSBTAG00000015559	ERI1 exoribonuclease family member 3	-25.9359	0.0159167
Chr19:48288692-48288692	ERN1	ENSBTAG00000016799	endoplasmic reticulum to nucleus signaling 1	10.2913	0.0181546
Chr5:57180732-57180732	ESYT1	ENSBTAG00000009543	extended synaptotagmin 1	14.1334	0.03095
Chr21:64916766-64916766	EVL	ENSBTAG00000009293	Enah/Vasp-like	14.6943	0.0386737
Chr10:8030646-8030646	F2RL1	ENSBTAG00000034848	F2R like trypsin receptor 1	-14.8787	0.0169856
ChrX:36140629-36140629	F8	ENSBTAG00000010726	coagulation factor VIII	17.6929	0.047485
Chr13:29243064-29243064	FAM107B	ENSBTAG00000010023	family with sequence similarity 107 member B	-7.42586	0.00666362
Chr2:112491535-112491535	FAM124B	ENSBTAG00000038700	family with sequence similarity 124 member B	-13.5125	0.0438443
Chr1:82850310-82850310	FAM131A	ENSBTAG00000012273	family with sequence similarity 131 member A	21.4991	0.0428358
Chr1:82850302-82850302	FAM131A	ENSBTAG00000012273	family with sequence similarity 131 member A	20.4445	0.0263248
Chr1:82850346-82850346	FAM131A	ENSBTAG00000012273	family with sequence similarity 131 member A	19.3468	0.00388936
Chr1:82850330-82850330	FAM131A	ENSBTAG00000012273	family with sequence similarity 131 member A	14.9723	0.0483468
Chr11:104454212-104454212	FAM163B	ENSBTAG00000051577	family with sequence similarity 163 member B	-20.6226	0.013999
Chr6:116049576-116049576	FAM193A	ENSBTAG00000009744	family with sequence similarity 193 member A	25.8424	0.000353811
Chr6:116049588-116049588	FAM193A	ENSBTAG00000009744	family with sequence similarity 193 member A	18.6032	0.0146261
Chr6:116063030-116063030	FAM193A	ENSBTAG00000009744	family with sequence similarity 193 member A	-18.814	0.0210833
Chr6:116063033-116063033	FAM193A	ENSBTAG00000009744	family with sequence similarity 193 member A	-19.6068	0.00787664
Chr6:116063009-116063009	FAM193A	ENSBTAG00000009744	family with sequence similarity 193 member A	-21.5499	0.00557889
Chr6:116063024-116063024	FAM193A	ENSBTAG00000009744	family with sequence similarity 193 member A	-22.3461	0.00294563
Chr6:116062994-116062994	FAM193A	ENSBTAG00000009744	family with sequence similarity 193 member A	-24.401	0.00128333
Chr6:116062987-116062987	FAM193A	ENSBTAG00000009744	family with sequence similarity 193 member A	-26.3722	0.000458249
Chr5:118480180-118480180	FAM19A5	ENSBTAG00000022986	family with sequence similarity 19 member A5, C-C motif chemokine like	27.1187	0.000684742
Chr5:118473441-118473441	FAM19A5	ENSBTAG00000022986	family with sequence similarity 19 member A5, C-C motif chemokine like	-17.0067	0.00589119
Chr25:42162866-42162866	FAM20C	ENSBTAG00000003607	FAM20C, golgi associated secretory pathway kinase	-36.5775	4.13067e-06
Chr17:63507229-63507229	FAM222A	ENSBTAG00000050459	family with sequence similarity 222 member A	-14.3357	0.0483487
Chr17:63507225-63507225	FAM222A	ENSBTAG00000050459	family with sequence similarity 222 member A	-15.5401	0.0269705
Chr17:63507297-63507297	FAM222A	ENSBTAG00000050459	family with sequence similarity 222 member A	-16.2248	0.0465122
Chr17:63507254-63507254	FAM222A	ENSBTAG00000050459	family with sequence similarity 222 member A	-16.2524	0.0146822
Chr25:288175-288175	FAM234A	ENSBTAG00000016571	family with sequence similarity 234 member A	-14.7969	9.28567e-05
Chr25:288132-288132	FAM234A	ENSBTAG00000016571	family with sequence similarity 234 member A	-15.0272	0.00149651
Chr25:288099-288099	FAM234A	ENSBTAG00000016571	family with sequence similarity 234 member A	-15.2019	0.000156988
Chr25:288165-288165	FAM234A	ENSBTAG00000016571	family with sequence similarity 234 member A	-15.7778	9.58397e-05
Chr25:292441-292441	FAM234A	ENSBTAG00000016571	family with sequence similarity 234 member A	-19.227	0.000188019
Chr26:44276845-44276845	FAM53B	ENSBTAG00000012970	family with sequence similarity 53 member B	-17.779	0.0270626
Chr26:44276809-44276809	FAM53B	ENSBTAG00000012970	family with sequence similarity 53 member B	-23.1805	0.00157486
Chr19:22100634-22100634	FAM57A	ENSBTAG00000046273	family with sequence similarity 57 member A	18.5247	0.00687198
Chr19:22100685-22100685	FAM57A	ENSBTAG00000046273	family with sequence similarity 57 member A	17.5641	0.0233123
Chr18:55257354-55257354	FAM83E	ENSBTAG00000046291	family with sequence similarity 83 member E	-20.1583	0.011907
Chr3:120579225-120579225	FARP2	ENSBTAG00000013110	FERM, ARH/RhoGEF and pleckstrin domain protein 2	-23.4051	0.0229041
Chr23:49256708-49256708	FARS2	ENSBTAG00000018072	phenylalanyl-tRNA synthetase 2, mitochondrial	22.523	0.00107145
Chr23:49256703-49256703	FARS2	ENSBTAG00000018072	phenylalanyl-tRNA synthetase 2, mitochondrial	22.2133	0.00228737
Chr23:49256697-49256697	FARS2	ENSBTAG00000018072	phenylalanyl-tRNA synthetase 2, mitochondrial	20.9229	0.00482002
Chr23:49183696-49183696	FARS2	ENSBTAG00000018072	phenylalanyl-tRNA synthetase 2, mitochondrial	-22.6725	0.00172994
Chr7:62740301-62740301	FAT2	ENSBTAG00000003498	FAT atypical cadherin 2	-13.56	0.0446196
Chr7:62740319-62740319	FAT2	ENSBTAG00000003498	FAT atypical cadherin 2	-14.9144	0.0156548
Chr7:62740326-62740326	FAT2	ENSBTAG00000003498	FAT atypical cadherin 2	-15.9007	0.0344514
Chr7:62740242-62740242	FAT2	ENSBTAG00000003498	FAT atypical cadherin 2	-18.0822	0.00384266
Chr7:80546635-80546635	FBLL1	ENSBTAG00000004657	fibrillarin like 1	18.8307	0.0313815
Chr5:115907899-115907899	FBLN1	ENSBTAG00000012088	fibulin 1	-28.0123	0.00082461
Chr22:58336936-58336936	FBLN2	ENSBTAG00000004014	fibulin 2	-16.8799	0.0219305
Chr7:16828867-16828867	FBN3	ENSBTAG00000000595	fibrillin 3	17.241	0.00732631
Chr25:27006194-27006194	FBXL19	ENSBTAG00000040555	F-box and leucine rich repeat protein 19	15.9172	0.0212968
Chr11:11181712-11181712	FBXO41	ENSBTAG00000012759	F-box protein 41	-16.994	0.00157953
Chr11:11181714-11181714	FBXO41	ENSBTAG00000012759	F-box protein 41	-19.3912	0.00135627
Chr11:11181648-11181648	FBXO41	ENSBTAG00000012759	F-box protein 41	-20.4727	0.00133959
Chr11:11181644-11181644	FBXO41	ENSBTAG00000012759	F-box protein 41	-20.5601	0.003771
Chr11:11181674-11181674	FBXO41	ENSBTAG00000012759	F-box protein 41	-21.568	0.000846713
Chr11:11181691-11181691	FBXO41	ENSBTAG00000012759	F-box protein 41	-22.1422	3.15191e-05
Chr11:11181683-11181683	FBXO41	ENSBTAG00000012759	F-box protein 41	-22.2117	0.000366418
Chr11:11181671-11181671	FBXO41	ENSBTAG00000012759	F-box protein 41	-24.4425	4.89644e-06
Chr21:21778576-21778576	FES	ENSBTAG00000002941	FES proto-oncogene, tyrosine kinase	27.1014	0.000571565
Chr21:21773990-21773990	FES	ENSBTAG00000002941	FES proto-oncogene, tyrosine kinase	-23.3435	0.0120661
Chr18:46058644-46058644	FFAR3	ENSBTAG00000013791	free fatty acid receptor 3	-11.8595	0.0385591
Chr18:46058632-46058632	FFAR3	ENSBTAG00000013791	free fatty acid receptor 3	-12.0117	0.0113104
Chr22:57453895-57453895	FGD5	ENSBTAG00000006789	FYVE, RhoGEF and PH domain containing 5	-16.6146	0.00979247
Chr9:101838305-101838305	FGFR1OP	ENSBTAG00000014495	FGFR1 oncogene partner	-15.1028	0.000362058
Chr17:4673279-4673279	FHDC1	ENSBTAG00000043963	FH2 domain containing 1	30.4151	0.0053256
Chr17:4673810-4673810	FHDC1	ENSBTAG00000043963	FH2 domain containing 1	28.9285	0.00292021
Chr17:4673255-4673255	FHDC1	ENSBTAG00000043963	FH2 domain containing 1	25.8202	0.039678
Chr17:4673828-4673828	FHDC1	ENSBTAG00000043963	FH2 domain containing 1	22.8886	0.0460877
Chr17:4673542-4673542	FHDC1	ENSBTAG00000043963	FH2 domain containing 1	13.4906	0.0282647
Chr5:28040873-28040873	FIGNL2	ENSBTAG00000002673	fidgetin like 2	-16.0463	0.0486094
Chr5:28040876-28040876	FIGNL2	ENSBTAG00000002673	fidgetin like 2	-23.1968	0.000929519
Chr22:43149118-43149118	FLNB	ENSBTAG00000022004	filamin B	-36.6776	1.98502e-05
Chr19:44886886-44886886	FMNL1	ENSBTAG00000004196	formin like 1	10.2737	0.000391378
Chr9:95590839-95590839	FNDC1	ENSBTAG00000003938	fibronectin type III domain containing 1	14.4067	0.00786728
Chr19:14974282-14974282	FNDC8	ENSBTAG00000019092	fibronectin type III domain containing 8	-21.4026	0.00214652
Chr19:55542176-55542176	FOXJ1	ENSBTAG00000007916	forkhead box J1	22.9433	0.0468507
Chr25:39257584-39257584	FOXK1	ENSBTAG00000019310	forkhead box K1	12.7691	0.00258037
Chr25:39257561-39257561	FOXK1	ENSBTAG00000019310	forkhead box K1	9.47334	0.0483857
Chr19:50063891-50063891	FOXK2	ENSBTAG00000003687	forkhead box K2	-15.8103	0.0251816
Chr19:50063869-50063869	FOXK2	ENSBTAG00000003687	forkhead box K2	-16.7435	0.0124727
Chr19:19988869-19988869	FOXN1	ENSBTAG00000013095	forkhead box N1	-16.2637	0.0309089
Chr10:100854281-100854281	FOXN3	ENSBTAG00000046684	forkhead box N3	-29.2687	0.000784401
Chr10:100854289-100854289	FOXN3	ENSBTAG00000046684	forkhead box N3	-30.5239	0.00219816
ChrX:130971095-130971095	FRMPD4	ENSBTAG00000017785	FERM and PDZ domain containing 4	-14.6827	0.0323913
ChrX:130971034-130971034	FRMPD4	ENSBTAG00000017785	FERM and PDZ domain containing 4	-18.8667	0.00223674
Chr19:51236423-51236423	FSCN2	ENSBTAG00000024932	fascin actin-bundling protein 2, retinal	18.0344	0.0255291
Chr1:145848377-145848377	FTCD	ENSBTAG00000020404	formimidoyltransferase cyclodeaminase	-14.4829	0.0425886
Chr18:45868851-45868851	FXYD7	ENSBTAG00000018326	FXYD domain containing ion transport regulator 7	14.6939	0.0375192
Chr17:46933412-46933412	FZD10	ENSBTAG00000007047	frizzled class receptor 10	15.5178	0.0012637
Chr17:46933405-46933405	FZD10	ENSBTAG00000007047	frizzled class receptor 10	14.8939	0.00310819
Chr19:44330129-44330129	FZD2	ENSBTAG00000020590	frizzled class receptor 2	19.1869	0.000339674
Chr21:4354276-4354276	GABRA5	ENSBTAG00000003392	gamma-aminobutyric acid type A receptor alpha5 subunit	17.6234	0.0302187
Chr17:69553227-69553227	GAL3ST1	ENSBTAG00000014232	galactose-3-O-sulfotransferase 1	-17.0989	0.0345815
Chr17:69553211-69553211	GAL3ST1	ENSBTAG00000014232	galactose-3-O-sulfotransferase 1	-18.3732	0.0346169
Chr17:69553193-69553193	GAL3ST1	ENSBTAG00000014232	galactose-3-O-sulfotransferase 1	-18.755	0.0465674
Chr17:69553162-69553162	GAL3ST1	ENSBTAG00000014232	galactose-3-O-sulfotransferase 1	-19.7462	0.0465122
Chr17:69553213-69553213	GAL3ST1	ENSBTAG00000014232	galactose-3-O-sulfotransferase 1	-20.0557	0.015466
Chr17:69553209-69553209	GAL3ST1	ENSBTAG00000014232	galactose-3-O-sulfotransferase 1	-21.104	0.0158004
Chr25:29434407-29434407	GALNT17	ENSBTAG00000008718	polypeptide N- acetylgalactosaminyltransferase 17	-17.3225	0.0382106
Chr25:29434471-29434471	GALNT17	ENSBTAG00000008718	polypeptide N- acetylgalactosaminyltransferase 17	-20.8435	0.000188682
Chr13:15924403-15924403	GATA3	ENSBTAG00000017243	GATA binding protein 3	17.9048	0.0455583
Chr23:45503726-45503726	GCNT2	ENSBTAG00000039326	N-acetyllactosaminide beta-1,6-N- acetylglucosaminyl-transferase	-21.6349	0.00136767
Chr11:78205182-78205182	GDF7	ENSBTAG00000038224	growth differentiation factor 7	-19.9105	0.0345949
Chr7:865451-865451	GFPT2	ENSBTAG00000002215	glutamine-fructose-6-phosphate transaminase 2	25.1772	0.00799307
Chr26:36659679-36659679	GFRA1	ENSBTAG00000019297	GDNF family receptor alpha 1	19.3782	0.000295581
Chr17:71458729-71458729	GGT1	ENSBTAG00000046900	gamma-glutamyltransferase 1	15.9254	0.0271364
Chr17:71445921-71445921	GGT5	ENSBTAG00000006608	gamma-glutamyltransferase 5	20.3341	0.024278
Chr3:110905086-110905086	GJB3	ENSBTAG00000012584	gap junction protein beta 3	-6.47477	0.0352385
Chr15:83658850-83658850	GLB1L2	ENSBTAG00000018390	galactosidase beta 1 like 2	13.6025	0.0344794
Chr15:83616651-83616651	GLB1L3	ENSBTAG00000038756	galactosidase beta 1 like 3	-20.7305	0.00759362
Chr15:83616633-83616633	GLB1L3	ENSBTAG00000038756	galactosidase beta 1 like 3	-20.7823	0.00221506
Chr15:83616598-83616598	GLB1L3	ENSBTAG00000038756	galactosidase beta 1 like 3	-21.5239	0.0206531
Chr4:16139431-16139431	GLCCI1	ENSBTAG00000008533	glucocorticoid induced 1	9.35742	0.000507369
Chr18:1984058-1984058	GLG1	ENSBTAG00000002303	golgi glycoprotein 1	12.0137	0.00752269
Chr26:49409209-49409209	GLRX3	ENSBTAG00000005027	glutaredoxin 3	22.1629	9.15783e-09
Chr23:51371931-51371931	GMDS	ENSBTAG00000012058	GDP-mannose 4,6-dehydratase	15.2392	0.00621227
Chr23:51371879-51371879	GMDS	ENSBTAG00000012058	GDP-mannose 4,6-dehydratase	15.0784	0.00389487
Chr23:51371899-51371899	GMDS	ENSBTAG00000012058	GDP-mannose 4,6-dehydratase	14.9881	0.00753785
Chr23:51371925-51371925	GMDS	ENSBTAG00000012058	GDP-mannose 4,6-dehydratase	14.4684	0.00940033
Chr23:51371909-51371909	GMDS	ENSBTAG00000012058	GDP-mannose 4,6-dehydratase	14.0907	0.013922
Chr23:51397673-51397673	GMDS	ENSBTAG00000012058	GDP-mannose 4,6-dehydratase	-10.3294	0.000600955
Chr23:51376771-51376771	GMDS	ENSBTAG00000012058	GDP-mannose 4,6-dehydratase	-10.5156	0.0487699
Chr23:51376772-51376772	GMDS	ENSBTAG00000012058	GDP-mannose 4,6-dehydratase	-11.5799	0.03445
Chr23:51540356-51540356	GMDS	ENSBTAG00000012058	GDP-mannose 4,6-dehydratase	-13.349	0.0421393
Chr23:51501632-51501632	GMDS	ENSBTAG00000012058	GDP-mannose 4,6-dehydratase	-13.7005	0.0281173
Chr23:51522900-51522900	GMDS	ENSBTAG00000012058	GDP-mannose 4,6-dehydratase	-24.0642	0.0410088
Chr23:51522859-51522859	GMDS	ENSBTAG00000012058	GDP-mannose 4,6-dehydratase	-26.7963	0.0201322
Chr25:40581702-40581702	GNA12	ENSBTAG00000017871	G protein subunit alpha 12	-24.8186	0.0322715
Chr22:50154093-50154093	GNAT1	ENSBTAG00000018020	G protein subunit alpha transducin 1	17.8571	0.0468507
Chr3:77489611-77489611	GNG12	ENSBTAG00000054533	G protein subunit gamma 12	16.0849	0.0460441
Chr7:21095365-21095365	GNG7	ENSBTAG00000007644	G protein subunit gamma 7	11.39	0.0302728
Chr3:119874830-119874830	GPC1	ENSBTAG00000015996	glypican 1	-16.7463	0.0482516
Chr12:66303898-66303898	GPC5	ENSBTAG00000008708	glypican 5	-17.8375	0.0283762
Chr22:6596142-6596142	GPD1L	ENSBTAG00000009826	glycerol-3-phosphate dehydrogenase 1 like	-12.2196	0.00210969
ChrX:129680140-129680140	GPM6B	ENSBTAG00000009260	glycoprotein M6B	14.3387	0.0387292
ChrX:33715951-33715951	GPR50	ENSBTAG00000005950	G protein-coupled receptor 50	12.4397	0.0286391
Chr22:48978171-48978171	GPR62	ENSBTAG00000013442	G protein-coupled receptor 62	22.4478	0.0385816
Chr15:34110134-34110134	GRAMD1B	ENSBTAG00000001410	GRAM domain containing 1B	-7.90569	0.00759362
Chr15:34110175-34110175	GRAMD1B	ENSBTAG00000001410	GRAM domain containing 1B	-9.4867	0.000869196
Chr5:116848536-116848536	GRAMD4	ENSBTAG00000021803	GRAM domain containing 4	-10.9698	0.0473938
Chr5:116848550-116848550	GRAMD4	ENSBTAG00000021803	GRAM domain containing 4	-11.8058	0.0070962
Chr5:116848562-116848562	GRAMD4	ENSBTAG00000021803	GRAM domain containing 4	-12.4468	0.00958507
Chr11:86313939-86313939	GREB1	ENSBTAG00000015402	growth regulating estrogen receptor binding 1	-12.2929	0.0310027
Chr11:86313878-86313878	GREB1	ENSBTAG00000015402	growth regulating estrogen receptor binding 1	-12.9752	0.0286363
Chr11:86313967-86313967	GREB1	ENSBTAG00000015402	growth regulating estrogen receptor binding 1	-15.8601	0.037254
Chr25:38390598-38390598	GRID2IP	ENSBTAG00000003308	Grid2 interacting protein	22.8247	0.00257472
Chr25:38390586-38390586	GRID2IP	ENSBTAG00000003308	Grid2 interacting protein	19.9601	0.0150377
Chr25:38390573-38390573	GRID2IP	ENSBTAG00000003308	Grid2 interacting protein	18.3853	0.0217303
Chr25:38390582-38390582	GRID2IP	ENSBTAG00000003308	Grid2 interacting protein	17.9369	0.0213497
Chr25:38390588-38390588	GRID2IP	ENSBTAG00000003308	Grid2 interacting protein	16.8987	0.0318212
Chr3:109014579-109014579	GRIK3	ENSBTAG00000009269	glutamate ionotropic receptor kainate type subunit 3	-19.9552	0.0230223
Chr23:8141082-8141082	GRM4	ENSBTAG00000013632	glutamate metabotropic receptor 4	-13.1468	0.00534572
Chr18:11513127-11513127	GSE1	ENSBTAG00000009918	Gse1 coiled-coil protein	16.0303	0.0308081
Chr18:11491424-11491424	GSE1	ENSBTAG00000009918	Gse1 coiled-coil protein	-22.4052	0.0281338
Chr23:25187084-25187084	GSTA3	ENSBTAG00000032642	glutathione S-transferase, alpha 3	18.4924	0.0267149
Chr25:32943275-32943275	GTF2IRD1	ENSBTAG00000006212	GTF2I repeat domain containing 1	8.96445	0.01091
Chr3:118422650-118422650	HDAC4	ENSBTAG00000017764	histone deacetylase 4	13.2384	0.00621522
Chr3:118422708-118422708	HDAC4	ENSBTAG00000017764	histone deacetylase 4	10.852	0.0346701
Chr7:19636434-19636434	HDGFL2	ENSBTAG00000013251	HDGF like 2	20.4334	0.00141896
Chr7:19636428-19636428	HDGFL2	ENSBTAG00000013251	HDGF like 2	19.4455	0.00397784
Chr7:19636453-19636453	HDGFL2	ENSBTAG00000013251	HDGF like 2	19.4382	0.00575618
Chr7:19628485-19628485	HDGFL2	ENSBTAG00000013251	HDGF like 2	10.2783	0.00271496
Chr3:120442703-120442703	HDLBP	ENSBTAG00000004315	high density lipoprotein binding protein	-15.7423	0.0393599
Chr22:14829978-14829978	HHATL	ENSBTAG00000033422	hedgehog acyltransferase like	16.5748	2.08723e-11
Chr17:72682577-72682577	HIRA	ENSBTAG00000019888	histone cell cycle regulator	25.5517	4.41076e-06
Chr3:104670125-104670125	HIVEP3	ENSBTAG00000020745	human immunodeficiency virus type I enhancer binding protein 3	18.0206	0.00134549
Chr3:104670112-104670112	HIVEP3	ENSBTAG00000020745	human immunodeficiency virus type I enhancer binding protein 3	17.2275	0.0269054
Chr3:104670075-104670075	HIVEP3	ENSBTAG00000020745	human immunodeficiency virus type I enhancer binding protein 3	14.9457	0.0262385
Chr3:104670086-104670086	HIVEP3	ENSBTAG00000020745	human immunodeficiency virus type I enhancer binding protein 3	14.8891	0.018931
Chr3:104670097-104670097	HIVEP3	ENSBTAG00000020745	human immunodeficiency virus type I enhancer binding protein 3	14.3084	0.0462793
Chr3:104670060-104670060	HIVEP3	ENSBTAG00000020745	human immunodeficiency virus type I enhancer binding protein 3	14.2458	0.031171
Chr3:104670118-104670118	HIVEP3	ENSBTAG00000020745	human immunodeficiency virus type I enhancer binding protein 3	14.2054	0.0443978
Chr3:104670078-104670078	HIVEP3	ENSBTAG00000020745	human immunodeficiency virus type I enhancer binding protein 3	14.1741	0.024327
Chr3:104670067-104670067	HIVEP3	ENSBTAG00000020745	human immunodeficiency virus type I enhancer binding protein 3	13.7642	0.0375697
Chr11:100692885-100692885	HMCN2	ENSBTAG00000002319	hemicentin 2	-17.3007	0.0160234
ChrX:33607555-33607555	HMGB3	ENSBTAG00000005150	high mobility group box 3	30.3181	0.0275125
ChrX:33607584-33607584	HMGB3	ENSBTAG00000005150	high mobility group box 3	29.9319	0.0180926
ChrX:33607569-33607569	HMGB3	ENSBTAG00000005150	high mobility group box 3	28.6439	0.0180981
Chr17:63178651-63178651	HNF1A	ENSBTAG00000021795	HNF1 homeobox A	23.5078	5.23738e-10
Chr13:72830179-72830179	HNF4A	ENSBTAG00000012116	hepatocyte nuclear factor 4 alpha	18.4806	0.0401727
Chr4:68869657-68869657	HOXA10	ENSBTAG00000040082	homeobox A10	9.74248	0.0337608
Chr19:37939106-37939106	HOXB3	ENSBTAG00000021427	homeobox B3	-11.296	0.0374722
Chr19:37939093-37939093	HOXB3	ENSBTAG00000021427	homeobox B3	-12.4983	0.0197136
Chr11:87213988-87213988	HPCAL1	ENSBTAG00000004259	hippocalcin like 1	-21.8375	0.0401376
Chr17:53460245-53460245	HPD	ENSBTAG00000004175	4-hydroxyphenylpyruvate dioxygenase	-20.5442	0.0296413
Chr23:27521333-27521333	HSPA1A	ENSBTAG00000025441	heat shock protein family A (Hsp70) member 1A	-9.36224	0.00243608
Chr2:136056767-136056767	HSPB7	ENSBTAG00000055045	heat shock protein family B (small) member 7	-18.6623	0.0388908
Chr7:2957610-2957610	IBA57	ENSBTAG00000014918	IBA57, iron-sulfur cluster assembly	-29.7421	0.00192049
Chr20:67676885-67676885	ICE1	ENSBTAG00000018501	interactor of little elongation complex ELL subunit 1	12.314	0.0483593
Chr20:67677536-67677536	ICE1	ENSBTAG00000018501	interactor of little elongation complex ELL subunit 1	-8.26452	0.00341463
Chr5:103858049-103858049	IFFO1	ENSBTAG00000030369	intermediate filament family orphan 1	17.9034	8.41001e-06
Chr5:103857973-103857973	IFFO1	ENSBTAG00000030369	intermediate filament family orphan 1	17.6919	1.17581e-06
Chr5:103858010-103858010	IFFO1	ENSBTAG00000030369	intermediate filament family orphan 1	17.5368	2.30943e-06
Chr5:103858038-103858038	IFFO1	ENSBTAG00000030369	intermediate filament family orphan 1	17.2211	1.89036e-06
Chr5:103857971-103857971	IFFO1	ENSBTAG00000030369	intermediate filament family orphan 1	16.9526	2.16588e-06
Chr5:103857980-103857980	IFFO1	ENSBTAG00000030369	intermediate filament family orphan 1	16.9125	3.52689e-06
Chr5:103858030-103858030	IFFO1	ENSBTAG00000030369	intermediate filament family orphan 1	16.6462	1.45357e-05
Chr5:103857976-103857976	IFFO1	ENSBTAG00000030369	intermediate filament family orphan 1	16.2246	1.1579e-05
Chr5:103857997-103857997	IFFO1	ENSBTAG00000030369	intermediate filament family orphan 1	15.7742	3.15814e-05
Chr5:103858019-103858019	IFFO1	ENSBTAG00000030369	intermediate filament family orphan 1	15.5135	2.04332e-05
Chr5:103858033-103858033	IFFO1	ENSBTAG00000030369	intermediate filament family orphan 1	15.498	9.38746e-05
Chr5:103857982-103857982	IFFO1	ENSBTAG00000030369	intermediate filament family orphan 1	14.2166	0.000121727
Chr29:50934920-50934920	IFITM1	ENSBTAG00000048470	interferon induced transmembrane protein 1 (9-27)	21.6556	0.0197136
Chr29:50934952-50934952	IFITM1	ENSBTAG00000048470	interferon induced transmembrane protein 1 (9-27)	17.928	0.0414548
Chr25:1198071-1198071	IFT140	ENSBTAG00000007245	intraflagellar transport 140	20.8913	0.0313439
Chr25:1202993-1202993	IFT140	ENSBTAG00000007245	intraflagellar transport 140	18.1791	0.0452836
Chr21:8078448-8078448	IGF1R	ENSBTAG00000021527	insulin like growth factor 1 receptor	15.9197	0.045829
Chr21:8024976-8024976	IGF1R	ENSBTAG00000021527	insulin like growth factor 1 receptor	13.5973	0.00935696
Chr21:7938591-7938591	IGF1R	ENSBTAG00000021527	insulin like growth factor 1 receptor	-5.67353	0.0398103
Chr21:7938737-7938737	IGF1R	ENSBTAG00000021527	insulin like growth factor 1 receptor	-20.0883	6.79361e-05
Chr21:7938736-7938736	IGF1R	ENSBTAG00000021527	insulin like growth factor 1 receptor	-21.3075	7.99201e-07
Chr9:96221813-96221813	IGF2R	ENSBTAG00000002402	insulin like growth factor 2 receptor	25.9676	0.0484183
Chr9:96223048-96223048	IGF2R	ENSBTAG00000002402	insulin like growth factor 2 receptor	22.7535	0.0468844
Chr29:46289196-46289196	IGHMBP2	ENSBTAG00000022185	immunoglobulin mu DNA binding protein 2	-27.8387	0.00112772
Chr18:57403288-57403288	IGLON5	ENSBTAG00000019473	IgLON family member 5	10.6775	0.0130302
Chr18:57402071-57402071	IGLON5	ENSBTAG00000019473	IgLON family member 5	-15.4803	0.0016816
Chr2:134347993-134347993	IGSF21	ENSBTAG00000019172	immunoglobin superfamily member 21	31.7037	2.18691e-07
Chr2:134374293-134374293	IGSF21	ENSBTAG00000019172	immunoglobin superfamily member 21	-19.1807	0.0230214
Chr5:57297113-57297113	IKZF4	ENSBTAG00000012636	IKAROS family zinc finger 4	18.23	0.0133703
Chr22:47066251-47066251	IL17RB	ENSBTAG00000011178	interleukin 17 receptor B	8.63793	0.0347522
Chr5:119389555-119389555	IL17REL	ENSBTAG00000045808	interleukin 17 receptor E like	11.3567	0.0463672
Chr5:119389560-119389560	IL17REL	ENSBTAG00000045808	interleukin 17 receptor E like	10.6583	0.0423222
Chr5:119386847-119386847	IL17REL	ENSBTAG00000045808	interleukin 17 receptor E like	-16.7734	0.0497314
Chr5:119386852-119386852	IL17REL	ENSBTAG00000045808	interleukin 17 receptor E like	-18.3971	0.0473651
Chr18:1560363-1560363	IL34	ENSBTAG00000009357	interleukin 34	14.2798	6.55819e-06
Chr18:56235882-56235882	IL4I1	ENSBTAG00000005766	interleukin 4 induced 1	15.478	0.0241224
Chr16:79513527-79513527	INAVA	ENSBTAG00000047972	innate immunity activator	14.19	0.02326
Chr3:120757918-120757918	ING5	ENSBTAG00000009123	inhibitor of growth family member 5	27.2782	7.09426e-05
Chr3:120757909-120757909	ING5	ENSBTAG00000009123	inhibitor of growth family member 5	22.6949	0.00504717
Chr5:56011747-56011747	INHBC	ENSBTAG00000019084	inhibin subunit beta C	20.42	0.00255083
Chr2:5945614-5945614	INPP1	ENSBTAG00000007584	inositol polyphosphate-1-phosphatase	18.8297	0.0308083
Chr11:3687850-3687850	INPP4A	ENSBTAG00000004814	inositol polyphosphate-4-phosphatase type I A	16.7839	0.0436307
Chr25:41444632-41444632	INTS1	ENSBTAG00000000642	integrator complex subunit 1	-9.62337	0.0188212
Chr16:80592770-80592770	IPO9	ENSBTAG00000004452	importin 9	-8.11687	0.0350429
Chr22:58875108-58875108	IQSEC1	ENSBTAG00000003237	IQ motif and Sec7 domain 1	18.2426	0.000471517
Chr22:58851988-58851988	IQSEC1	ENSBTAG00000003237	IQ motif and Sec7 domain 1	-18.7763	0.0370313
Chr22:58783653-58783653	IQSEC1	ENSBTAG00000003237	IQ motif and Sec7 domain 1	-19.2085	0.0337731
Chr5:107102417-107102417	IQSEC3	ENSBTAG00000019058	IQ motif and Sec7 domain 3	-9.70891	0.0112696
Chr10:15153080-15153080	ITGA11	ENSBTAG00000008380	integrin subunit alpha 11	-31.8368	0.00337663
Chr10:15153095-15153095	ITGA11	ENSBTAG00000008380	integrin subunit alpha 11	-36.6613	0.0150321
Chr2:15174793-15174793	ITGA4	ENSBTAG00000009256	integrin subunit alpha 4	18.4866	0.009235
Chr22:10940408-10940408	ITGA9	ENSBTAG00000016566	integrin subunit alpha 9	4.62331	0.0462259
Chr19:55843643-55843643	ITGB4	ENSBTAG00000018169	integrin subunit beta 4	25.1917	3.85901e-05
Chr19:55843558-55843558	ITGB4	ENSBTAG00000018169	integrin subunit beta 4	17.4407	0.0284468
Chr12:77892546-77892546	ITGBL1	ENSBTAG00000044027	integrin subunit beta like 1	13.1405	0.0339852
Chr21:57715034-57715034	ITPK1	ENSBTAG00000009845	inositol-tetrakisphosphate 1-kinase	18.4133	0.0383144
Chr21:57701723-57701723	ITPK1	ENSBTAG00000009845	inositol-tetrakisphosphate 1-kinase	16.7187	0.00116748
Chr21:57618088-57618088	ITPK1	ENSBTAG00000009845	inositol-tetrakisphosphate 1-kinase	-21.4022	0.000508795
Chr21:57618138-57618138	ITPK1	ENSBTAG00000009845	inositol-tetrakisphosphate 1-kinase	-22.3229	0.000135644
ChrX:85298884-85298884	JADE3	ENSBTAG00000005124	jade family PHD finger 3	25.9603	0.0352328
Chr21:69514842-69514842	JAG2	ENSBTAG00000007319	jagged canonical Notch ligand 2	-12.4065	0.0212784
Chr21:69514810-69514810	JAG2	ENSBTAG00000007319	jagged canonical Notch ligand 2	-12.7401	0.0192255
Chr21:69514833-69514833	JAG2	ENSBTAG00000007319	jagged canonical Notch ligand 2	-12.8824	0.0173971
Chr21:69514854-69514854	JAG2	ENSBTAG00000007319	jagged canonical Notch ligand 2	-12.8959	0.0110035
Chr21:69514872-69514872	JAG2	ENSBTAG00000007319	jagged canonical Notch ligand 2	-13.5145	0.00505524
Chr21:69514867-69514867	JAG2	ENSBTAG00000007319	jagged canonical Notch ligand 2	-14.2597	0.00505018
Chr18:13188156-13188156	JPH3	ENSBTAG00000006899	junctophilin 3	-18.4149	0.0265192
Chr18:13188184-13188184	JPH3	ENSBTAG00000006899	junctophilin 3	-20.4003	0.0138838
Chr18:13188196-13188196	JPH3	ENSBTAG00000006899	junctophilin 3	-25.8734	0.000715083
Chr1:157310924-157310924	KAT2B	ENSBTAG00000000746	lysine acetyltransferase 2B	9.67397	0.00176247
Chr5:105270361-105270361	KCNA1	ENSBTAG00000016646	potassium voltage-gated channel subfamily A member 1	-19.601	0.00349623
Chr13:77525823-77525823	KCNB1	ENSBTAG00000027320	potassium voltage-gated channel subfamily B member 1	16.6722	0.0209417
Chr13:77517804-77517804	KCNB1	ENSBTAG00000027320	potassium voltage-gated channel subfamily B member 1	-12.2366	0.032366
Chr4:113546968-113546968	KCNH2	ENSBTAG00000004078	potassium voltage-gated channel subfamily H member 2	20.4421	0.0100416
Chr4:113547001-113547001	KCNH2	ENSBTAG00000004078	potassium voltage-gated channel subfamily H member 2	18.4995	0.00100601
Chr4:113546998-113546998	KCNH2	ENSBTAG00000004078	potassium voltage-gated channel subfamily H member 2	16.2037	0.0399785
Chr4:113546955-113546955	KCNH2	ENSBTAG00000004078	potassium voltage-gated channel subfamily H member 2	14.6685	0.0220832
Chr4:113546952-113546952	KCNH2	ENSBTAG00000004078	potassium voltage-gated channel subfamily H member 2	14.5725	0.00898683
Chr1:150594899-150594899	KCNJ15	ENSBTAG00000000973	potassium voltage-gated channel subfamily J member 15	-18.6389	0.00818328
Chr1:149913285-149913285	KCNJ6	ENSBTAG00000037616	potassium voltage-gated channel subfamily J member 6	18.3567	0.00925999
Chr10:99915520-99915520	KCNK10	ENSBTAG00000019355	potassium two pore domain channel subfamily K member 10	-12.2085	0.0461145
Chr10:101786144-101786144	KCNK13	ENSBTAG00000045849	potassium two pore domain channel subfamily K member 13	-11.9886	0.0378123
Chr10:101786173-101786173	KCNK13	ENSBTAG00000045849	potassium two pore domain channel subfamily K member 13	-15.4467	0.004859
Chr23:13179168-13179168	KCNK17	ENSBTAG00000010328	potassium two pore domain channel subfamily K member 17	10.4564	0.0263536
Chr29:48875442-48875442	KCNQ1	ENSBTAG00000010986	potassium voltage-gated channel subfamily Q member 1	18.1998	0.0428358
Chr18:55080383-55080383	KDELR1	ENSBTAG00000004463	KDEL endoplasmic reticulum protein retention receptor 1	-18.9783	9.42368e-06
Chr7:19146029-19146029	KDM4B	ENSBTAG00000015487	lysine demethylase 4B	-11.8285	0.0182656
Chr7:19146054-19146054	KDM4B	ENSBTAG00000015487	lysine demethylase 4B	-12.7053	0.0384497
Chr9:12766027-12766027	KHDC3L	ENSBTAG00000034925	KH domain containing 3 like, subcortical maternal complex member	-23.4349	0.0161965
Chr6:113372187-113372187	KIAA0232	ENSBTAG00000019427	KIAA0232	21.5514	0.0300342
Chr18:11175445-11175445	KIAA0513	ENSBTAG00000020835	KIAA0513	16.0595	0.00525663
Chr18:11175449-11175449	KIAA0513	ENSBTAG00000020835	KIAA0513	14.5763	0.0180981
Chr18:11175472-11175472	KIAA0513	ENSBTAG00000020835	KIAA0513	13.2028	0.0256203
Chr18:11175488-11175488	KIAA0513	ENSBTAG00000020835	KIAA0513	12.4226	0.0389495
Chr6:71631176-71631176	KIAA1211	ENSBTAG00000040398	KIAA1211 ortholog	29.9542	1.01931e-24
Chr17:65252617-65252617	KIAA1671	ENSBTAG00000044022	KIAA1671	15.2465	0.0284468
Chr3:120081560-120081560	KIF1A	ENSBTAG00000011538	kinesin family member 1A	21.8912	1.97974e-10
Chr21:68673212-68673212	KIF26A	ENSBTAG00000021904	kinesin family member 26A	22.962	0.027377
Chr21:68690918-68690918	KIF26A	ENSBTAG00000021904	kinesin family member 26A	-13.4528	0.0205122
Chr21:68700021-68700021	KIF26A	ENSBTAG00000021904	kinesin family member 26A	-15.7595	0.0390567
Chr18:25752526-25752526	KIFC3	ENSBTAG00000007181	kinesin family member C3	-13.3471	0.0477273
Chr18:25752622-25752622	KIFC3	ENSBTAG00000007181	kinesin family member C3	-22.4843	0.0182884
Chr2:95377163-95377163	KLF7	ENSBTAG00000044097	Kruppel like factor 7	18.6049	0.0175624
Chr2:95377175-95377175	KLF7	ENSBTAG00000044097	Kruppel like factor 7	17.901	0.0240677
Chr15:54609963-54609963	KLHL35	ENSBTAG00000015087	kelch like family member 35	-20.9715	0.0432878
Chr15:54609971-54609971	KLHL35	ENSBTAG00000015087	kelch like family member 35	-21.7627	0.0461558
Chr11:72233987-72233987	KRTCAP3	ENSBTAG00000018156	keratinocyte associated protein 3	-16.3543	0.0418327
Chr22:50884294-50884294	LAMB2	ENSBTAG00000022635	laminin, beta 2 (laminin S)	18.1748	0.0110696
ChrX:105847051-105847051	LANCL3	ENSBTAG00000003088	LanC like 3	29.1893	0.01622
ChrX:105847645-105847645	LANCL3	ENSBTAG00000003088	LanC like 3	16.1396	0.000211743
ChrX:105847582-105847582	LANCL3	ENSBTAG00000003088	LanC like 3	14.7477	0.00082368
ChrX:105847626-105847626	LANCL3	ENSBTAG00000003088	LanC like 3	12.7156	0.00310207
ChrX:105847606-105847606	LANCL3	ENSBTAG00000003088	LanC like 3	12.5448	0.0119389
ChrX:105847630-105847630	LANCL3	ENSBTAG00000003088	LanC like 3	12.0537	0.00960056
ChrX:105847643-105847643	LANCL3	ENSBTAG00000003088	LanC like 3	12.0204	0.0135805
ChrX:105847592-105847592	LANCL3	ENSBTAG00000003088	LanC like 3	10.9051	0.0451947
Chr25:25866647-25866647	LAT	ENSBTAG00000021249	linker for activation of T cells	19.1792	0.023147
Chr25:22760340-22760340	LCMT1	ENSBTAG00000013169	leucine carboxyl methyltransferase 1	-25.4666	4.1137e-05
Chr25:22760311-22760311	LCMT1	ENSBTAG00000013169	leucine carboxyl methyltransferase 1	-26.4916	3.62305e-05
Chr25:22760331-22760331	LCMT1	ENSBTAG00000013169	leucine carboxyl methyltransferase 1	-28.3432	5.03257e-06
Chr16:3164885-3164885	LEMD1	ENSBTAG00000034632	LEM domain containing 1	-27.1926	0.000359169
Chr15:58128200-58128200	LGR4	ENSBTAG00000002606	leucine rich repeat containing G protein- coupled receptor 4	-12.6677	0.0333293
Chr16:80392928-80392928	LGR6	ENSBTAG00000004789	leucine rich repeat containing G protein- coupled receptor 6	13.7653	0.0235931
Chr16:80352095-80352095	LGR6	ENSBTAG00000004789	leucine rich repeat containing G protein- coupled receptor 6	-11.2908	0.0453879
Chr16:80320017-80320017	LGR6	ENSBTAG00000004789	leucine rich repeat containing G protein- coupled receptor 6	-21.3647	0.0359773
Chr16:80320039-80320039	LGR6	ENSBTAG00000004789	leucine rich repeat containing G protein- coupled receptor 6	-22.2127	0.0118631
Chr16:80320035-80320035	LGR6	ENSBTAG00000004789	leucine rich repeat containing G protein- coupled receptor 6	-22.6025	0.0181146
Chr26:44113812-44113812	LHPP	ENSBTAG00000010957	phospholysine phosphohistidine inorganic pyrophosphate phosphatase	-19.5801	3.49042e-07
Chr19:13306873-13306873	LHX1	ENSBTAG00000033562	LIM homeobox 1	28.4509	8.1604e-05
Chr19:13306907-13306907	LHX1	ENSBTAG00000033562	LIM homeobox 1	23.7091	0.00137657
Chr19:13306869-13306869	LHX1	ENSBTAG00000033562	LIM homeobox 1	20.871	0.0114688
Chr19:13306663-13306663	LHX1	ENSBTAG00000033562	LIM homeobox 1	19.597	0.00226838
Chr19:13306648-13306648	LHX1	ENSBTAG00000033562	LIM homeobox 1	17.9708	0.00736048
Chr19:13306892-13306892	LHX1	ENSBTAG00000033562	LIM homeobox 1	17.8234	0.0477583
Chr19:13306642-13306642	LHX1	ENSBTAG00000033562	LIM homeobox 1	17.3644	0.00684496
Chr11:44721846-44721846	LIMS1	ENSBTAG00000010971	LIM zinc finger domain containing 1	-11.853	0.0413861
Chr11:44721807-44721807	LIMS1	ENSBTAG00000010971	LIM zinc finger domain containing 1	-12.7562	0.0443978
Chr11:44721839-44721839	LIMS1	ENSBTAG00000010971	LIM zinc finger domain containing 1	-13.4238	0.0209273
Chr7:21267083-21267083	LINGO3	ENSBTAG00000016478	leucine rich repeat and Ig domain containing 3	10.7042	0.0100965
Chr7:21267077-21267077	LINGO3	ENSBTAG00000016478	leucine rich repeat and Ig domain containing 3	9.52296	0.0286547
Chr24:46384537-46384537	LOXHD1	ENSBTAG00000015210	lipoxygenase homology domains 1	18.1155	0.00118642
Chr24:46384558-46384558	LOXHD1	ENSBTAG00000015210	lipoxygenase homology domains 1	14.1282	0.0181146
Chr17:44602368-44602368	LRCOL1	ENSBTAG00000049454	leucine rich colipase like 1	-15.315	0.00880815
Chr15:76823751-76823751	LRP4	ENSBTAG00000008429	LDL receptor related protein 4	-12.611	0.0375697
Chr15:76823803-76823803	LRP4	ENSBTAG00000008429	LDL receptor related protein 4	-14.9913	0.0286363
Chr15:76823754-76823754	LRP4	ENSBTAG00000008429	LDL receptor related protein 4	-15.8766	0.00756252
Chr15:76823781-76823781	LRP4	ENSBTAG00000008429	LDL receptor related protein 4	-16.0698	0.0102625
Chr15:76823774-76823774	LRP4	ENSBTAG00000008429	LDL receptor related protein 4	-17.8934	0.00141896
Chr15:76823736-76823736	LRP4	ENSBTAG00000008429	LDL receptor related protein 4	-18.8634	0.000569787
Chr15:80382692-80382692	LRRC55	ENSBTAG00000004206	leucine rich repeat containing 55	-13.65	0.0423222
Chr15:80382731-80382731	LRRC55	ENSBTAG00000004206	leucine rich repeat containing 55	-16.1111	0.0474299
Chr17:72353943-72353943	LRRC74B	ENSBTAG00000053023	leucine rich repeat containing 74B	13.1912	0.0210685
Chr11:99401989-99401989	LRRC8A	ENSBTAG00000013030	leucine rich repeat containing 8 VRAC subunit A	-24.4538	0.0455561
Chr21:5497441-5497441	LRRK1	ENSBTAG00000001567	leucine rich repeat kinase 1	12.3905	0.0316966
Chr11:15711810-15711810	LTBP1	ENSBTAG00000019839	latent transforming growth factor beta binding protein 1	-12.9935	0.00242711
Chr29:43717218-43717218	LTBP3	ENSBTAG00000006747	latent transforming growth factor beta binding protein 3	26.8939	0.00717351
Chr23:48563217-48563217	LY86	ENSBTAG00000031444	lymphocyte antigen 86	17.1125	0.00180799
Chr7:12474987-12474987	LYL1	ENSBTAG00000019329	LYL1, basic helix-loop-helix family member	15.9144	0.00176888
Chr7:12474920-12474920	LYL1	ENSBTAG00000019329	LYL1, basic helix-loop-helix family member	14.1299	0.00771371
Chr7:12474915-12474915	LYL1	ENSBTAG00000019329	LYL1, basic helix-loop-helix family member	11.6624	0.0129243
Chr23:49456785-49456785	LYRM4	ENSBTAG00000031432	LYR motif containing 4	-16.7069	0.00392035
Chr23:49456843-49456843	LYRM4	ENSBTAG00000031432	LYR motif containing 4	-28.8449	6.28853e-06
Chr25:41093058-41093058	MAD1L1	ENSBTAG00000002474	mitotic arrest deficient 1 like 1	-16.8472	0.0477583
Chr15:77179514-77179514	MADD	ENSBTAG00000021700	MAP kinase activating death domain	20.3677	0.00608253
Chr25:41414982-41414982	MAFK	ENSBTAG00000019303	MAF bZIP transcription factor K	11.0673	0.0045854
Chr23:45385617-45385617	MAK	ENSBTAG00000014053	male germ cell associated kinase	23.0051	0.012878
Chr23:45357439-45357439	MAK	ENSBTAG00000014053	male germ cell associated kinase	-11.7739	0.0339147
Chr7:108980292-108980292	MAN2A1	ENSBTAG00000025029	mannosidase alpha class 2A member 1	-17.6033	0.000366418
ChrX:123757750-123757750	MAP3K15	ENSBTAG00000019855	mitogen-activated protein kinase kinase kinase 15	20.8301	0.0117174
Chr24:50218890-50218890	MAPK4	ENSBTAG00000009907	mitogen-activated protein kinase 4	16.7738	0.0258749
Chr25:1340474-1340474	MAPK8IP3	ENSBTAG00000002211	mitogen-activated protein kinase 8 interacting protein 3	20.809	0.00786728
Chr25:1340384-1340384	MAPK8IP3	ENSBTAG00000002211	mitogen-activated protein kinase 8 interacting protein 3	20.6493	0.0159055
Chr25:1340421-1340421	MAPK8IP3	ENSBTAG00000002211	mitogen-activated protein kinase 8 interacting protein 3	15.7322	0.0182076
Chr24:21876168-21876168	MAPRE2	ENSBTAG00000007520	microtubule associated protein RP/EB family member 2	-25.9526	0.024771
Chr28:44309797-44309797	MARCH8	ENSBTAG00000019537	membrane associated ring-CH-type finger 8	9.61024	0.0282433
Chr18:52942979-52942979	MARK4	ENSBTAG00000002682	microtubule affinity regulating kinase 4	-20.8565	0.00948576
Chr11:88444240-88444240	MBOAT2	ENSBTAG00000008160	membrane bound O-acyltransferase domain containing 2	-18.2883	0.0365818
Chr11:88444200-88444200	MBOAT2	ENSBTAG00000008160	membrane bound O-acyltransferase domain containing 2	-25.9109	2.35477e-05
Chr11:88383427-88383427	MBOAT2	ENSBTAG00000008160	membrane bound O-acyltransferase domain containing 2	-29.9126	0.000160363
Chr24:2319011-2319011	MBP	ENSBTAG00000022890	myelin basic protein	17.4947	0.0191055
Chr24:2319024-2319024	MBP	ENSBTAG00000022890	myelin basic protein	16.9522	0.0282349
Chr24:2319029-2319029	MBP	ENSBTAG00000022890	myelin basic protein	16.8295	0.0254723
Chr12:86429917-86429917	MCF2L	ENSBTAG00000017289	MCF.2 cell line derived transforming sequence like	20.1162	0.00476165
Chr12:86482162-86482162	MCF2L	ENSBTAG00000017289	MCF.2 cell line derived transforming sequence like	10.0243	0.0153553
Chr12:86423636-86423636	MCF2L	ENSBTAG00000017289	MCF.2 cell line derived transforming sequence like	-13.6995	0.0150647
Chr22:59905868-59905868	MCM2	ENSBTAG00000014380	minichromosome maintenance complex component 2	-19.0033	0.0153975
Chr23:15460062-15460062	MDFI	ENSBTAG00000019343	MyoD family inhibitor	16.5822	0.0104032
Chr23:11546261-11546261	MDGA1	ENSBTAG00000005888	MAM domain containing glycosylphosphatidylinositol anchor 1	-21.8445	0.0496699
Chr17:72434536-72434536	MED15	ENSBTAG00000018048	mediator complex subunit 15	-16.1794	0.000452955
Chr17:72465717-72465717	MED15	ENSBTAG00000018048	mediator complex subunit 15	-23.0679	0.0154875
Chr21:6864243-6864243	MEF2A	ENSBTAG00000010649	myocyte enhancer factor 2A	-17.4409	0.0145487
Chr16:49498926-49498926	MEGF6	ENSBTAG00000020839	multiple EGF like domains 6	-13.2703	0.0311308
Chr5:112756054-112756054	MEI1	ENSBTAG00000004488	meiotic double-stranded break formation protein 1	-11.2447	0.00677008
Chr5:112755997-112755997	MEI1	ENSBTAG00000004488	meiotic double-stranded break formation protein 1	-13.5663	0.00772494
Chr19:49633466-49633466	METRNL	ENSBTAG00000004787	meteorin like, glial cell differentiation regulator	-28.2558	0.00366794
Chr16:3352599-3352599	MFSD4A	ENSBTAG00000004952	major facilitator superfamily domain containing 4A	-18.0637	0.0141793
Chr16:3351000-3351000	MFSD4A	ENSBTAG00000004952	major facilitator superfamily domain containing 4A	-24.504	0.00191942
Chr22:59813234-59813234	MGLL	ENSBTAG00000018248	monoglyceride lipase	8.7489	0.0173713
Chr22:59758401-59758401	MGLL	ENSBTAG00000018248	monoglyceride lipase	-18.1316	0.0401376
Chr26:49088419-49088419	MGMT	ENSBTAG00000050386	O-6-methylguanine-DNA methyltransferase	-22.9915	0.0203495
Chr26:49088391-49088391	MGMT	ENSBTAG00000050386	O-6-methylguanine-DNA methyltransferase	-23.4233	0.0402966
Chr26:48857669-48857669	MGMT	ENSBTAG00000050386	O-6-methylguanine-DNA methyltransferase	-25.2646	1.80537e-06
Chr26:49088404-49088404	MGMT	ENSBTAG00000050386	O-6-methylguanine-DNA methyltransferase	-25.7926	0.0031647
Chr26:49088410-49088410	MGMT	ENSBTAG00000050386	O-6-methylguanine-DNA methyltransferase	-30.1543	0.000482623
Chr5:109251307-109251307	MICAL3	ENSBTAG00000048271	microtubule associated monooxygenase, calponin and LIM domain containing 3	6.6955	0.00480914
Chr5:109224976-109224976	MICAL3	ENSBTAG00000048271	microtubule associated monooxygenase, calponin and LIM domain containing 3	-14.9222	0.0255153
Chr5:109725069-109725069	MICALL1	ENSBTAG00000037703	MICAL like 1	-17.5453	0.00524761
Chr19:39319864-39319864	MLLT6	ENSBTAG00000011532	MLLT6, PHD finger containing	-20.4314	0.00332639
Chr3:116989444-116989444	MLPH	ENSBTAG00000000634	melanophilin	-23.2746	0.0108341
Chr25:33614104-33614104	MLXIPL	ENSBTAG00000009153	MLX interacting protein like	18.7687	0.0111528
Chr25:33614531-33614531	MLXIPL	ENSBTAG00000009153	MLX interacting protein like	18.5631	0.0155996
Chr25:33614124-33614124	MLXIPL	ENSBTAG00000009153	MLX interacting protein like	13.571	0.00940033
Chr14:74487300-74487300	MMP16	ENSBTAG00000006877	matrix metallopeptidase 16	-34.2374	5.6222e-14
Chr29:50016855-50016855	MOB2	ENSBTAG00000011249	MOB kinase activator 2	-21.5716	0.0331621
ChrX:128611969-128611969	MOSPD2	ENSBTAG00000018292	motile sperm domain containing 2	12.8271	0.0498619
Chr5:114220273-114220273	MPPED1	ENSBTAG00000053619	metallophosphoesterase domain containing 1	-16.3321	0.0280904
Chr19:34971534-34971534	MPRIP	ENSBTAG00000010534	myosin phosphatase Rho interacting protein	8.4487	4.1137e-05
Chr24:50324397-50324397	MRO	ENSBTAG00000047635	maestro	-14.32	0.000187689
Chr24:50324428-50324428	MRO	ENSBTAG00000047635	maestro	-14.5011	0.000897088
Chr24:50324388-50324388	MRO	ENSBTAG00000047635	maestro	-17.2781	5.11254e-06
Chr24:50324419-50324419	MRO	ENSBTAG00000047635	maestro	-17.5307	5.66525e-06
Chr24:50324437-50324437	MRO	ENSBTAG00000047635	maestro	-19.7546	8.12021e-07
Chr15:83285884-83285884	MS4A1	ENSBTAG00000004580	membrane spanning 4-domains A1	17.3006	0.0313908
Chr19:8103334-8103334	MSI2	ENSBTAG00000004406	musashi RNA binding protein 2	20.098	0.0013711
Chr22:50363396-50363396	MST1R	ENSBTAG00000015046	macrophage stimulating 1 receptor	12.3321	0.0345899
Chr21:69729504-69729504	MTA1	ENSBTAG00000047606	metastasis associated 1	-9.18013	0.0107173
Chr21:69729461-69729461	MTA1	ENSBTAG00000047606	metastasis associated 1	-9.18239	0.0238285
Chr21:69729485-69729485	MTA1	ENSBTAG00000047606	metastasis associated 1	-9.95089	0.00655708
Chr21:69711078-69711078	MTA1	ENSBTAG00000047606	metastasis associated 1	-12.5617	0.0303395
Chr24:41208884-41208884	MTCL1	ENSBTAG00000009459	microtubule crosslinking factor 1	24.6781	0.0489656
Chr24:41209202-41209202	MTCL1	ENSBTAG00000009459	microtubule crosslinking factor 1	22.5432	0.000177449
Chr24:41208996-41208996	MTCL1	ENSBTAG00000009459	microtubule crosslinking factor 1	22.0104	0.0236024
Chr24:41209219-41209219	MTCL1	ENSBTAG00000009459	microtubule crosslinking factor 1	17.1188	0.0101425
Chr24:41209270-41209270	MTCL1	ENSBTAG00000009459	microtubule crosslinking factor 1	16.3613	0.0114149
Chr24:41209281-41209281	MTCL1	ENSBTAG00000009459	microtubule crosslinking factor 1	16.2996	0.0406377
Chr24:41209150-41209150	MTCL1	ENSBTAG00000009459	microtubule crosslinking factor 1	15.1285	0.0455949
Chr24:41209246-41209246	MTCL1	ENSBTAG00000009459	microtubule crosslinking factor 1	14.7726	0.0350322
Chr24:41209233-41209233	MTCL1	ENSBTAG00000009459	microtubule crosslinking factor 1	14.5263	0.0346701
Chr12:11427599-11427599	MTRF1	ENSBTAG00000012260	mitochondrial translation release factor 1	19.299	0.0228495
Chr18:1499088-1499088	MTSS1L	ENSBTAG00000009358	MTSS1L, I-BAR domain containing	-6.4607	0.0363324
Chr18:1493113-1493113	MTSS1L	ENSBTAG00000009358	MTSS1L, I-BAR domain containing	-17.3253	0.0117829
Chr18:1489723-1489723	MTSS1L	ENSBTAG00000009358	MTSS1L, I-BAR domain containing	-19.8622	0.0335213
Chr6:25036977-25036977	MTTP	ENSBTAG00000011944	microsomal triglyceride transfer protein	9.86127	0.0304266
Chr6:25020351-25020351	MTTP	ENSBTAG00000011944	microsomal triglyceride transfer protein	-20.5702	5.50135e-08
Chr3:15409678-15409678	MTX1	ENSBTAG00000014840	metaxin 1	14.9398	0.0274186
ChrX:138539787-138539787	MXRA5	ENSBTAG00000022150	matrix remodeling associated 5	-30.7885	1.4398e-05
Chr16:51175191-51175191	MXRA8	ENSBTAG00000012247	matrix remodeling associated 8	-13.1945	0.0474042
Chr19:28160324-28160324	MYH10	ENSBTAG00000021151	myosin heavy chain 10	15.371	0.0260028
Chr25:14229660-14229660	MYH11	ENSBTAG00000015988	myosin heavy chain 11	19.5494	0.00298404
Chr18:56481675-56481675	MYH14	ENSBTAG00000002580	myosin heavy chain 14	15.5921	0.0135601
Chr18:56481694-56481694	MYH14	ENSBTAG00000002580	myosin heavy chain 14	15.0433	0.0171457
Chr18:56481705-56481705	MYH14	ENSBTAG00000002580	myosin heavy chain 14	14.2557	0.0482812
Chr18:56489490-56489490	MYH14	ENSBTAG00000002580	myosin heavy chain 14	13.9002	0.00343218
Chr18:56489479-56489479	MYH14	ENSBTAG00000002580	myosin heavy chain 14	13.0355	0.0335776
Chr12:83987912-83987912	MYO16	ENSBTAG00000018237	myosin XVI	-22.8816	1.22272e-05
Chr17:65547135-65547135	MYO18B	ENSBTAG00000000698	myosin XVIIIB	12.4355	0.00786728
Chr17:65540654-65540654	MYO18B	ENSBTAG00000000698	myosin XVIIIB	-21.5367	3.9257e-05
Chr24:49519347-49519347	MYO5B	ENSBTAG00000019455	myosin VB	-19.6273	0.00403563
Chr15:56543067-56543067	MYO7A	ENSBTAG00000003955	myosin VIIA	22.3116	0.0382933
Chr15:56593330-56593330	MYO7A	ENSBTAG00000003955	myosin VIIA	-29.3606	0.000634985
Chr7:5949799-5949799	MYO9B	ENSBTAG00000011125	myosin IXB	23.0902	0.000985271
Chr7:5949784-5949784	MYO9B	ENSBTAG00000011125	myosin IXB	17.5705	0.0283762
Chr7:5909217-5909217	MYO9B	ENSBTAG00000011125	myosin IXB	-18.8147	0.0273292
Chr7:5909192-5909192	MYO9B	ENSBTAG00000011125	myosin IXB	-18.9909	0.0311254
Chr7:5909187-5909187	MYO9B	ENSBTAG00000011125	myosin IXB	-19.7079	0.0322927
Chr8:111952608-111952608	MYT1L	ENSBTAG00000003540	myelin transcription factor 1 like	-17.8021	0.0322715
ChrX:37149444-37149444	NAA10	ENSBTAG00000047702	N(alpha)-acetyltransferase 10, NatA catalytic subunit	-17.7941	0.0212784
Chr15:64733499-64733499	NAT10	ENSBTAG00000016747	N-acetyltransferase 10	-15.4312	5.09236e-08
Chr29:24879795-24879795	NAV2	ENSBTAG00000018431	neuron navigator 2	15.7659	0.000319145
Chr29:24879812-24879812	NAV2	ENSBTAG00000018431	neuron navigator 2	11.248	0.0195388
Chr29:24879805-24879805	NAV2	ENSBTAG00000018431	neuron navigator 2	-17.531	5.94134e-05
Chr12:85235846-85235846	NAXD	ENSBTAG00000011466	NAD(P)HX dehydratase	-16.6114	1.44828e-05
Chr12:85235897-85235897	NAXD	ENSBTAG00000011466	NAD(P)HX dehydratase	-29.5915	4.34103e-05
Chr11:82949007-82949007	NBAS	ENSBTAG00000014081	neuroblastoma amplified sequence	-13.356	0.0468507
Chr15:23760708-23760708	NCAM1	ENSBTAG00000005710	neural cell adhesion molecule 1	-12.4967	0.0221377
Chr17:51404670-51404670	NCOR2	ENSBTAG00000024603	nuclear receptor corepressor 2	20.0299	0.00270499
Chr18:52602181-52602181	NECTIN2	ENSBTAG00000015318	nectin cell adhesion molecule 2	-15.6855	0.0286363
Chr24:57522521-57522521	NEDD4L	ENSBTAG00000005412	neural precursor cell expressed, developmentally down-regulated 4-like, E3 ubiquitin protein ligase	14.1028	0.00445196
Chr24:57522523-57522523	NEDD4L	ENSBTAG00000005412	neural precursor cell expressed, developmentally down-regulated 4-like, E3 ubiquitin protein ligase	12.7858	0.0287566
Chr24:57522502-57522502	NEDD4L	ENSBTAG00000005412	neural precursor cell expressed, developmentally down-regulated 4-like, E3 ubiquitin protein ligase	12.7067	0.0228495
Chr20:4445266-4445266	NEURL1B	ENSBTAG00000001429	neuralized E3 ubiquitin protein ligase 1B	17.8807	0.00441003
Chr20:4445255-4445255	NEURL1B	ENSBTAG00000001429	neuralized E3 ubiquitin protein ligase 1B	16.1776	0.0208174
Chr16:2729462-2729462	NFASC	ENSBTAG00000045895	neurofascin	31.1991	5.88146e-08
Chr16:2645216-2645216	NFASC	ENSBTAG00000045895	neurofascin	25.3439	1.89732e-11
Chr16:2756999-2756999	NFASC	ENSBTAG00000045895	neurofascin	-20.1405	0.0294208
Chr16:2729128-2729128	NFASC	ENSBTAG00000045895	neurofascin	-23.1399	0.00957182
Chr24:781933-781933	NFATC1	ENSBTAG00000000656	nuclear factor of activated T cells 1	26.4542	0.00407397
Chr24:835805-835805	NFATC1	ENSBTAG00000000656	nuclear factor of activated T cells 1	-15.5723	0.018363
Chr13:79251025-79251025	NFATC2	ENSBTAG00000018270	nuclear factor of activated T cells 2	-13.0439	0.0474713
Chr13:79251064-79251064	NFATC2	ENSBTAG00000018270	nuclear factor of activated T cells 2	-13.9848	0.0205663
Chr13:79251070-79251070	NFATC2	ENSBTAG00000018270	nuclear factor of activated T cells 2	-19.2662	0.000269244
Chr7:12570234-12570234	NFIX	ENSBTAG00000018229	nuclear factor I X	20.4713	0.0174914
Chr7:12570201-12570201	NFIX	ENSBTAG00000018229	nuclear factor I X	20.1254	0.0362408
Chr23:30434971-30434971	NKAPL	ENSBTAG00000031871	NFKB activating protein like	-13.3118	0.00577433
Chr16:64351337-64351337	NMNAT2	ENSBTAG00000000795	nicotinamide nucleotide adenylyltransferase 2	-12.8624	0.0213646
Chr6:115799746-115799746	NOP14	ENSBTAG00000001504	NOP14 nucleolar protein	-20.6842	0.0468507
Chr6:115799552-115799552	NOP14	ENSBTAG00000001504	NOP14 nucleolar protein	-21.8489	0.00621522
Chr18:54654840-54654840	NOP53	ENSBTAG00000021192	NOP53 ribosome biogenesis factor	12.8091	0.0284681
Chr11:103959532-103959532	NOTCH1	ENSBTAG00000022799	notch receptor 1	18.7221	0.0286307
Chr23:27175253-27175253	NOTCH4	ENSBTAG00000025424	notch receptor 4	24.1366	0.000985271
Chr23:27175252-27175252	NOTCH4	ENSBTAG00000025424	notch receptor 4	19.6861	0.0129474
Chr19:50934303-50934303	NOTUM	ENSBTAG00000053558	notum, palmitoleoyl-protein carboxylesterase	-17.3722	0.0204571
Chr18:53468097-53468097	NOVA2	ENSBTAG00000013157	NOVA alternative splicing regulator 2	-11.4247	0.0444446
Chr18:53443696-53443696	NOVA2	ENSBTAG00000013157	NOVA alternative splicing regulator 2	-21.6459	0.0066577
Chr15:77132647-77132647	NR1H3	ENSBTAG00000010681	nuclear receptor subfamily 1 group H member 3	16.3458	0.00904639
Chr7:93055238-93055238	NR2F1	ENSBTAG00000017599	nuclear receptor subfamily 2 group F member 1	13.4521	0.00366663
Chr7:93055319-93055319	NR2F1	ENSBTAG00000017599	nuclear receptor subfamily 2 group F member 1	12.8087	0.0113104
Chr7:93055324-93055324	NR2F1	ENSBTAG00000017599	nuclear receptor subfamily 2 group F member 1	10.5976	0.0442214
Chr7:93055254-93055254	NR2F1	ENSBTAG00000017599	nuclear receptor subfamily 2 group F member 1	10.0845	0.0173134
Chr16:78849304-78849304	NR5A2	ENSBTAG00000009265	nuclear receptor subfamily 5 group A member 2	16.7584	0.000190509
Chr6:116650770-116650770	NSD2	ENSBTAG00000007986	nuclear receptor binding SET domain protein 2	-20.5473	0.0286391
Chr22:48292535-48292535	NT5DC2	ENSBTAG00000014784	5'-nucleotidase domain containing 2	12.2982	0.0411045
Chr22:48292519-48292519	NT5DC2	ENSBTAG00000014784	5'-nucleotidase domain containing 2	9.14549	0.0474299
Chr29:34935552-34935552	NTM	ENSBTAG00000010032	neurotrimin	-11.8692	0.00640898
Chr19:28550858-28550858	NTN1	ENSBTAG00000012137	netrin 1	12.2459	0.0162593
Chr19:28464994-28464994	NTN1	ENSBTAG00000012137	netrin 1	12.195	0.0389943
Chr19:28503737-28503737	NTN1	ENSBTAG00000012137	netrin 1	-18.1119	0.00935102
Chr21:19192132-19192132	NTRK3	ENSBTAG00000047543	neurotrophic receptor tyrosine kinase 3	-18.1481	0.00343317
Chr25:9454207-9454207	NUBP1	ENSBTAG00000009560	nucleotide binding protein 1	16.8176	0.0164088
Chr25:1365638-1365638	NUBP2	ENSBTAG00000016561	nucleotide binding protein 2	33.7827	1.69021e-12
Chr21:42358499-42358499	NUBPL	ENSBTAG00000044121	nucleotide binding protein like	-22.2671	0.0443403
Chr18:4957877-4957877	NUDT7	ENSBTAG00000007184	nudix hydrolase 7	11.8225	0.0323913
Chr7:2688232-2688232	OBSCN	ENSBTAG00000040028	obscurin, cytoskeletal calmodulin and titin- interacting RhoGEF	12.3155	0.0204608
Chr19:50160222-50160222	OGFOD3	ENSBTAG00000018172	2-oxoglutarate and iron dependent oxygenase domain containing 3	-19.8884	0.0384793
Chr17:69767570-69767570	OSBP2	ENSBTAG00000019146	oxysterol binding protein 2	-10.0648	0.038779
Chr22:6181382-6181382	OSBPL10	ENSBTAG00000009194	oxysterol binding protein like 10	-33.9483	2.34972e-06
Chr29:48496321-48496321	OSBPL5	ENSBTAG00000001077	oxysterol binding protein like 5	19.9214	0.0447004
Chr19:38647119-38647119	OSBPL7	ENSBTAG00000013523	oxysterol binding protein like 7	21.4636	0.000130472
Chr21:69668089-69668089	PACS2	ENSBTAG00000046346	phosphofurin acidic cluster sorting protein 2	-32.0117	0.00189284
Chr23:8585529-8585529	PACSIN1	ENSBTAG00000016124	protein kinase C and casein kinase substrate in neurons 1	11.8298	0.0416146
Chr5:113689690-113689690	PACSIN2	ENSBTAG00000019290	protein kinase C and casein kinase substrate in neurons 2	10.563	0.0437461
Chr2:135483208-135483208	PADI2	ENSBTAG00000003403	peptidyl arginine deiminase 2	-15.3478	0.0263404
Chr2:135320716-135320716	PADI3	ENSBTAG00000012043	peptidyl arginine deiminase 3	-14.784	0.0472287
ChrX:59266419-59266419	PAK3	ENSBTAG00000015670	p21 (RAC1) activated kinase 3	-18.2383	0.00384858
Chr7:43318648-43318648	PALM	ENSBTAG00000019771	paralemmin	-9.64141	0.0417525
Chr7:43318600-43318600	PALM	ENSBTAG00000019771	paralemmin	-16.7574	0.0492019
Chr7:43318665-43318665	PALM	ENSBTAG00000019771	paralemmin	-18.1768	0.00527767
Chr8:105377004-105377004	PAPPA	ENSBTAG00000004010	pappalysin 1	7.19965	0.0497594
Chr3:120351140-120351140	PASK	ENSBTAG00000000785	PAS domain containing serine/threonine kinase	-30.9248	1.80737e-05
Chr26:21635586-21635586	PAX2	ENSBTAG00000021566	paired box 2	10.6799	0.00790668
Chr28:5896023-5896023	PCNX2	ENSBTAG00000000535	pecanex 2	9.22237	0.0270419
Chr25:35957747-35957747	PCOLCE	ENSBTAG00000020528	procollagen C-endopeptidase enhancer	30.6742	0.00236351
Chr25:35957729-35957729	PCOLCE	ENSBTAG00000020528	procollagen C-endopeptidase enhancer	30.0331	0.00291233
Chr25:35957774-35957774	PCOLCE	ENSBTAG00000020528	procollagen C-endopeptidase enhancer	28.7676	0.0080343
Chr25:35957735-35957735	PCOLCE	ENSBTAG00000020528	procollagen C-endopeptidase enhancer	28.1345	0.00495988
Chr25:35957745-35957745	PCOLCE	ENSBTAG00000020528	procollagen C-endopeptidase enhancer	27.302	0.00792425
Chr25:35957770-35957770	PCOLCE	ENSBTAG00000020528	procollagen C-endopeptidase enhancer	25.0201	0.0165629
Chr25:35957752-35957752	PCOLCE	ENSBTAG00000020528	procollagen C-endopeptidase enhancer	23.8014	0.0273292
Chr7:43889369-43889369	PCSK4	ENSBTAG00000002305	proprotein convertase subtilisin/kexin type 4	-17.4114	0.0407452
Chr9:100712461-100712461	PDE10A	ENSBTAG00000007758	phosphodiesterase 10A	17.74	0.00249379
Chr9:100712446-100712446	PDE10A	ENSBTAG00000007758	phosphodiesterase 10A	-6.92482	0.00011896
Chr9:100718799-100718799	PDE10A	ENSBTAG00000007758	phosphodiesterase 10A	-16.7132	0.0163917
Chr8:70227424-70227424	PEBP4	ENSBTAG00000015416	phosphatidylethanolamine binding protein 4	19.58	0.00507417
Chr17:69561762-69561762	PES1	ENSBTAG00000007728	pescadillo ribosomal biogenesis factor 1	23.0678	0.0475895
ChrX:121274641-121274641	PHEX	ENSBTAG00000000419	phosphate regulating endopeptidase homolog X- linked	9.33735	2.44315e-08
ChrX:121274642-121274642	PHEX	ENSBTAG00000000419	phosphate regulating endopeptidase homolog X- linked	7.96295	2.19281e-05
ChrX:121282680-121282680	PHEX	ENSBTAG00000000419	phosphate regulating endopeptidase homolog X- linked	5.94114	0.0255153
ChrX:121274901-121274901	PHEX	ENSBTAG00000000419	phosphate regulating endopeptidase homolog X- linked	2.95392	0.0062503
Chr15:75960765-75960765	PHF21A	ENSBTAG00000009611	PHD finger protein 21A	23.6897	0.00664128
Chr5:115414308-115414308	PHF21B	ENSBTAG00000006973	PHD finger protein 21B	-29.1598	0.00453976
Chr15:29264420-29264420	PHLDB1	ENSBTAG00000016197	pleckstrin homology like domain family B member 1	16.0836	0.0151732
Chr18:13990856-13990856	PIEZO1	ENSBTAG00000020944	piezo type mechanosensitive ion channel component 1	-14.563	0.00967237
Chr18:13990864-13990864	PIEZO1	ENSBTAG00000020944	piezo type mechanosensitive ion channel component 1	-14.996	0.00364876
Chr19:33300230-33300230	PIGL	ENSBTAG00000013273	phosphatidylinositol glycan anchor biosynthesis class L	17.7447	0.0340457
Chr11:98594189-98594189	PIP5KL1	ENSBTAG00000003387	phosphatidylinositol-4-phosphate 5-kinase like 1	-26.7461	0.00822475
Chr7:46474865-46474865	PITX1	ENSBTAG00000004602	paired like homeodomain 1	22.0384	0.00867957
Chr7:46474859-46474859	PITX1	ENSBTAG00000004602	paired like homeodomain 1	19.2731	0.0219305
Chr7:46475521-46475521	PITX1	ENSBTAG00000004602	paired like homeodomain 1	17.0138	0.048803
Chr26:15534865-15534865	PLCE1	ENSBTAG00000018966	phospholipase C epsilon 1	15.9054	7.68158e-18
Chr16:50362099-50362099	PLCH2	ENSBTAG00000002464	phospholipase C eta 2	-15.0419	0.0149593
Chr16:50362118-50362118	PLCH2	ENSBTAG00000002464	phospholipase C eta 2	-15.4834	0.00653689
Chr16:50362106-50362106	PLCH2	ENSBTAG00000002464	phospholipase C eta 2	-16.0142	0.0148633
Chr14:894611-894611	PLEC	ENSBTAG00000011922	plectin	-8.57095	0.0468844
Chr14:874509-874509	PLEC	ENSBTAG00000011922	plectin	-15.1477	0.0421393
Chr11:101498969-101498969	PLPP7	ENSBTAG00000050974	phospholipid phosphatase 7 (inactive)	14.8848	0.0210291
Chr22:60271089-60271089	PLXNA1	ENSBTAG00000009159	plexin A1	15.7764	0.0468507
Chr22:60251084-60251084	PLXNA1	ENSBTAG00000009159	plexin A1	12.3367	0.0385693
Chr22:60246685-60246685	PLXNA1	ENSBTAG00000009159	plexin A1	10.795	0.0263248
Chr8:73751865-73751865	PNMA2	ENSBTAG00000037986	PNMA family member 2	-20.6256	0.00992084
Chr29:50549282-50549282	PNPLA2	ENSBTAG00000005144	patatin like phospholipase domain containing 2	12.8297	0.0100067
ChrX:134910901-134910901	PNPLA4	ENSBTAG00000015849	patatin like phospholipase domain containing 4	-14.306	1.16827e-05
Chr22:48714910-48714910	POC1A	ENSBTAG00000001471	POC1 centriolar protein A	-14.2577	0.0416139
Chr22:48714902-48714902	POC1A	ENSBTAG00000001471	POC1 centriolar protein A	-14.4866	0.0323145
Chr22:48714936-48714936	POC1A	ENSBTAG00000001471	POC1 centriolar protein A	-15.7814	0.0109338
Chr6:116569218-116569218	POLN	ENSBTAG00000017296	DNA polymerase nu	-19.3067	0.0324303
Chr6:116471951-116471951	POLN	ENSBTAG00000017296	DNA polymerase nu	-25.3814	0.0477792
Chr7:57537269-57537269	POU4F3	ENSBTAG00000018817	POU class 4 homeobox 3	21.2767	0.01357
Chr7:61172455-61172455	PPARGC1B	ENSBTAG00000012943	PPARG coactivator 1 beta	15.7144	0.0334166
Chr29:47478833-47478833	PPFIA1	ENSBTAG00000022188	PTPRF interacting protein alpha 1	-14.5271	0.00416714
Chr17:72095041-72095041	PPIL2	ENSBTAG00000021121	peptidylprolyl isomerase like 2	-18.3843	0.0328537
Chr19:9932680-9932680	PPM1E	ENSBTAG00000010788	protein phosphatase, Mg2+/Mn2+ dependent 1E	23.4796	0.0481883
Chr17:71972024-71972024	PPM1F	ENSBTAG00000006938	protein phosphatase, Mg2+/Mn2+ dependent 1F	17.6501	0.0242225
Chr5:50774415-50774415	PPM1H	ENSBTAG00000011857	protein phosphatase, Mg2+/Mn2+ dependent 1H	23.4166	2.35136e-06
Chr5:50774460-50774460	PPM1H	ENSBTAG00000011857	protein phosphatase, Mg2+/Mn2+ dependent 1H	19.4052	0.000720058
Chr5:50774395-50774395	PPM1H	ENSBTAG00000011857	protein phosphatase, Mg2+/Mn2+ dependent 1H	19.3476	0.000152956
Chr5:50774422-50774422	PPM1H	ENSBTAG00000011857	protein phosphatase, Mg2+/Mn2+ dependent 1H	18.7085	0.0042196
Chr5:50774384-50774384	PPM1H	ENSBTAG00000011857	protein phosphatase, Mg2+/Mn2+ dependent 1H	18.4594	0.00193571
Chr5:50774442-50774442	PPM1H	ENSBTAG00000011857	protein phosphatase, Mg2+/Mn2+ dependent 1H	16.7945	0.00542165
Chr5:50774452-50774452	PPM1H	ENSBTAG00000011857	protein phosphatase, Mg2+/Mn2+ dependent 1H	15.5375	0.00514199
Chr16:80211136-80211136	PPP1R12B	ENSBTAG00000011772	protein phosphatase 1 regulatory subunit 12B	29.1074	0.000194819
Chr16:80153981-80153981	PPP1R12B	ENSBTAG00000011772	protein phosphatase 1 regulatory subunit 12B	14.989	0.0376288
Chr16:80153906-80153906	PPP1R12B	ENSBTAG00000011772	protein phosphatase 1 regulatory subunit 12B	-17.3973	0.0152353
Chr16:80283114-80283114	PPP1R12B	ENSBTAG00000011772	protein phosphatase 1 regulatory subunit 12B	-29.9289	0.000337578
Chr18:53014690-53014690	PPP1R13L	ENSBTAG00000020689	protein phosphatase 1 regulatory subunit 13 like	22.13	0.00933575
Chr18:53014646-53014646	PPP1R13L	ENSBTAG00000020689	protein phosphatase 1 regulatory subunit 13 like	20.3789	0.0123565
Chr23:28328117-28328117	PPP1R18	ENSBTAG00000039695	protein phosphatase 1 regulatory subunit 18	21.7096	0.000439875
Chr21:66742803-66742803	PPP2R5C	ENSBTAG00000020192	protein phosphatase 2 regulatory subunit B'gamma	-26.5042	0.00133893
Chr21:66742794-66742794	PPP2R5C	ENSBTAG00000020192	protein phosphatase 2 regulatory subunit B'gamma	-26.8865	0.000844426
Chr21:66742777-66742777	PPP2R5C	ENSBTAG00000020192	protein phosphatase 2 regulatory subunit B'gamma	-27.196	0.000515899
ChrX:87156243-87156243	PRAF2	ENSBTAG00000002562	PRA1 domain family member 2	23.9578	0.0167174
ChrX:87156232-87156232	PRAF2	ENSBTAG00000002562	PRA1 domain family member 2	19.9552	0.0286889
Chr17:71016496-71016496	PRAME	ENSBTAG00000033890	preferentially expressed antigen in melanoma	19.6932	0.00405281
Chr17:71016030-71016030	PRAME	ENSBTAG00000033890	preferentially expressed antigen in melanoma	-19.3745	0.0186869
Chr17:71015999-71015999	PRAME	ENSBTAG00000033890	preferentially expressed antigen in melanoma	-19.9986	0.0136769
Chr17:71016061-71016061	PRAME	ENSBTAG00000033890	preferentially expressed antigen in melanoma	-20.177	0.017614
Chr17:71016000-71016000	PRAME	ENSBTAG00000033890	preferentially expressed antigen in melanoma	-20.7879	0.0136585
Chr17:71016013-71016013	PRAME	ENSBTAG00000033890	preferentially expressed antigen in melanoma	-21.4456	0.0111543
Chr17:71016012-71016012	PRAME	ENSBTAG00000033890	preferentially expressed antigen in melanoma	-22.0663	0.00535643
Chr17:71016011-71016011	PRAME	ENSBTAG00000033890	preferentially expressed antigen in melanoma	-23.1119	0.00502743
Chr17:71016006-71016006	PRAME	ENSBTAG00000033890	preferentially expressed antigen in melanoma	-23.6749	0.00377531
Chr17:71016023-71016023	PRAME	ENSBTAG00000033890	preferentially expressed antigen in melanoma	-24.1872	0.00234041
Chr17:71016046-71016046	PRAME	ENSBTAG00000033890	preferentially expressed antigen in melanoma	-24.2584	0.0013298
Chr16:1243433-1243433	PRELP	ENSBTAG00000017834	proline and arginine rich end leucine rich repeat protein	-12.6689	0.0465122
Chr16:1243452-1243452	PRELP	ENSBTAG00000017834	proline and arginine rich end leucine rich repeat protein	-14.7249	0.0190511
Chr16:1243356-1243356	PRELP	ENSBTAG00000017834	proline and arginine rich end leucine rich repeat protein	-14.9868	0.0395199
Chr16:1243389-1243389	PRELP	ENSBTAG00000017834	proline and arginine rich end leucine rich repeat protein	-16.9511	0.0382191
Chr16:1243380-1243380	PRELP	ENSBTAG00000017834	proline and arginine rich end leucine rich repeat protein	-17.1684	0.0420936
Chr13:76994865-76994865	PREX1	ENSBTAG00000015609	phosphatidylinositol-3,4,5-trisphosphate dependent Rac exchange factor 1	15.9463	0.0456737
Chr15:80582405-80582405	PRG3	ENSBTAG00000020285	proteoglycan 3	-30.8094	9.21499e-05
Chr25:41988163-41988163	PRKAR1B	ENSBTAG00000046142	protein kinase cAMP-dependent type I regulatory subunit beta	-12.6227	0.0411678
Chr16:50679863-50679863	PRKCZ	ENSBTAG00000014119	protein kinase C zeta	14.0709	0.0243523
Chr16:50691362-50691362	PRKCZ	ENSBTAG00000014119	protein kinase C zeta	-29.8033	3.49042e-07
Chr12:86523829-86523829	PROZ	ENSBTAG00000019440	protein Z, vitamin K dependent plasma glycoprotein	-13.2638	0.0271656
Chr12:86523803-86523803	PROZ	ENSBTAG00000019440	protein Z, vitamin K dependent plasma glycoprotein	-16.1671	0.0322715
Chr5:30522705-30522705	PRPH	ENSBTAG00000017864	peripherin	15.4546	0.0197136
Chr18:50976842-50976842	PRR19	ENSBTAG00000013283	proline rich 19	-10.2192	0.0160088
Chr22:16818473-16818473	PRRT3	ENSBTAG00000010836	proline rich transmembrane protein 3	-22.8341	0.00550177
Chr25:2179370-2179370	PRSS22	ENSBTAG00000020582	serine protease 22	-14.4879	0.0317662
Chr16:29866378-29866378	PSEN2	ENSBTAG00000013197	presenilin 2	-20.145	1.51027e-06
Chr19:48081725-48081725	PSMC5	ENSBTAG00000021061	proteasome 26S subunit, ATPase 5	20.8959	0.0429041
ChrX:56722727-56722727	PSMD10	ENSBTAG00000013721	proteasome 26S subunit, non-ATPase 10	16.5493	0.0175883
Chr20:33748859-33748859	PTGER4	ENSBTAG00000014972	prostaglandin E receptor 4	12.8578	0.00847038
Chr20:33748809-33748809	PTGER4	ENSBTAG00000014972	prostaglandin E receptor 4	12.4686	0.00995197
Chr20:33748825-33748825	PTGER4	ENSBTAG00000014972	prostaglandin E receptor 4	10.2612	0.0417525
Chr20:33748855-33748855	PTGER4	ENSBTAG00000014972	prostaglandin E receptor 4	9.91742	0.0346701
Chr18:53754829-53754829	PTGIR	ENSBTAG00000014585	prostaglandin I2 receptor	-8.54823	0.0498361
Chr14:2564736-2564736	PTP4A3	ENSBTAG00000046467	protein tyrosine phosphatase type IVA, member 3	22.423	0.047197
Chr14:2569762-2569762	PTP4A3	ENSBTAG00000046467	protein tyrosine phosphatase type IVA, member 3	15.1534	0.0308346
Chr10:100182241-100182241	PTPN21	ENSBTAG00000018596	protein tyrosine phosphatase, non-receptor type 21	16.3137	0.0308083
Chr10:100182213-100182213	PTPN21	ENSBTAG00000018596	protein tyrosine phosphatase, non-receptor type 21	15.3286	0.0480551
Chr16:80420832-80420832	PTPN7	ENSBTAG00000003016	protein tyrosine phosphatase, non-receptor type 7	26.7018	0.0158211
Chr16:77634264-77634264	PTPRC	ENSBTAG00000023144	protein tyrosine phosphatase, receptor type C	18.5661	0.0489789
Chr26:47481901-47481901	PTPRE	ENSBTAG00000002435	protein tyrosine phosphatase, receptor type E	29.2679	0.000440338
Chr26:47481917-47481917	PTPRE	ENSBTAG00000002435	protein tyrosine phosphatase, receptor type E	25.6327	0.00226247
Chr3:102461445-102461445	PTPRF	ENSBTAG00000000253	protein tyrosine phosphatase, receptor type F	-15.9852	0.0343629
Chr3:102461438-102461438	PTPRF	ENSBTAG00000000253	protein tyrosine phosphatase, receptor type F	-18.3905	0.00570759
Chr18:62247850-62247850	PTPRH	ENSBTAG00000040559	protein tyrosine phosphatase, receptor type H	-9.87858	0.045829
Chr15:77726725-77726725	PTPRJ	ENSBTAG00000024715	protein tyrosine phosphatase, receptor type J	-8.36976	0.0334259
Chr15:77726767-77726767	PTPRJ	ENSBTAG00000024715	protein tyrosine phosphatase, receptor type J	-11.9192	0.0244728
Chr4:118923363-118923363	PTPRN2	ENSBTAG00000004958	protein tyrosine phosphatase, receptor type N2	-13.6905	0.00591833
Chr4:118897637-118897637	PTPRN2	ENSBTAG00000004958	protein tyrosine phosphatase, receptor type N2	-17.2768	0.000534139
Chr4:118783292-118783292	PTPRN2	ENSBTAG00000004958	protein tyrosine phosphatase, receptor type N2	-26.1727	0.00557139
Chr4:118771419-118771419	PTPRN2	ENSBTAG00000004958	protein tyrosine phosphatase, receptor type N2	-26.7675	0.0442348
Chr4:118746177-118746177	PTPRN2	ENSBTAG00000004958	protein tyrosine phosphatase, receptor type N2	-28.7856	0.00227914
Chr7:19023347-19023347	PTPRS	ENSBTAG00000018052	protein tyrosine phosphatase, receptor type S	-26.6203	0.0204924
Chr8:112110935-112110935	PXDN	ENSBTAG00000050986	peroxidasin	35.7135	1.19758e-06
Chr19:18536187-18536187	RAB11FIP4	ENSBTAG00000016972	RAB11 family interacting protein 4	14.3838	0.0112696
Chr19:18536138-18536138	RAB11FIP4	ENSBTAG00000016972	RAB11 family interacting protein 4	14.2952	0.0161019
Chr19:18536191-18536191	RAB11FIP4	ENSBTAG00000016972	RAB11 family interacting protein 4	13.669	0.0263281
Chr19:18536179-18536179	RAB11FIP4	ENSBTAG00000016972	RAB11 family interacting protein 4	13.4882	0.0287956
Chr19:18536182-18536182	RAB11FIP4	ENSBTAG00000016972	RAB11 family interacting protein 4	13.2233	0.0188212
Chr19:18536168-18536168	RAB11FIP4	ENSBTAG00000016972	RAB11 family interacting protein 4	13.2063	0.0272175
Chr12:85170519-85170519	RAB20	ENSBTAG00000049416	RAB20, member RAS oncogene family	-16.8612	0.0332805
Chr12:85170522-85170522	RAB20	ENSBTAG00000049416	RAB20, member RAS oncogene family	-24.5489	0.000485652
Chr25:524386-524386	RAB40C	ENSBTAG00000007880	RAB40C, member RAS oncogene family	-15.2381	0.035784
Chr25:524433-524433	RAB40C	ENSBTAG00000007880	RAB40C, member RAS oncogene family	-15.7919	0.0256203
Chr25:524413-524413	RAB40C	ENSBTAG00000007880	RAB40C, member RAS oncogene family	-17.1127	0.0182979
Chr25:524397-524397	RAB40C	ENSBTAG00000007880	RAB40C, member RAS oncogene family	-17.4307	0.00947208
Chr25:524426-524426	RAB40C	ENSBTAG00000007880	RAB40C, member RAS oncogene family	-22.9531	0.00312476
Chr23:10638222-10638222	RAB44	ENSBTAG00000050445	RAB44, member RAS oncogene family	-19.0776	0.0200008
Chr23:10638224-10638224	RAB44	ENSBTAG00000050445	RAB44, member RAS oncogene family	-20.9064	0.00717351
Chr23:10638188-10638188	RAB44	ENSBTAG00000050445	RAB44, member RAS oncogene family	-24.8902	0.00374825
Chr23:10638249-10638249	RAB44	ENSBTAG00000050445	RAB44, member RAS oncogene family	-31.2718	8.36207e-05
Chr19:34655319-34655319	RAI1	ENSBTAG00000004768	retinoic acid induced 1	15.846	0.0388842
Chr19:34736693-34736693	RAI1	ENSBTAG00000004768	retinoic acid induced 1	-9.67506	0.0376288
Chr19:34736667-34736667	RAI1	ENSBTAG00000004768	retinoic acid induced 1	-10.2117	0.0271171
Chr11:97939181-97939181	RALGPS1	ENSBTAG00000023843	Ral GEF with PH domain and SH3 binding motif 1	-27.6352	0.0239548
Chr11:97939172-97939172	RALGPS1	ENSBTAG00000023843	Ral GEF with PH domain and SH3 binding motif 1	-27.9209	0.0269367
Chr17:72998417-72998417	RANBP1	ENSBTAG00000006656	RAN binding protein 1	-16.3561	0.0497314
Chr5:45200755-45200755	RAP1B	ENSBTAG00000008967	RAP1B, member of RAS oncogene family	30.3189	1.22917e-13
Chr5:45200760-45200760	RAP1B	ENSBTAG00000008967	RAP1B, member of RAS oncogene family	30.0065	2.50039e-13
Chr5:45200739-45200739	RAP1B	ENSBTAG00000008967	RAP1B, member of RAS oncogene family	29.8096	2.42484e-13
Chr5:45200727-45200727	RAP1B	ENSBTAG00000008967	RAP1B, member of RAS oncogene family	29.75	2.66466e-13
Chr5:45200736-45200736	RAP1B	ENSBTAG00000008967	RAP1B, member of RAS oncogene family	29.6118	4.51448e-13
Chr5:45200746-45200746	RAP1B	ENSBTAG00000008967	RAP1B, member of RAS oncogene family	29.3825	5.22244e-13
Chr5:45200813-45200813	RAP1B	ENSBTAG00000008967	RAP1B, member of RAS oncogene family	25.0145	1.40935e-09
Chr5:45200777-45200777	RAP1B	ENSBTAG00000008967	RAP1B, member of RAS oncogene family	24.8157	1.8262e-09
Chr5:45200807-45200807	RAP1B	ENSBTAG00000008967	RAP1B, member of RAS oncogene family	24.759	2.03867e-09
Chr5:45200780-45200780	RAP1B	ENSBTAG00000008967	RAP1B, member of RAS oncogene family	24.5507	3.2782e-09
Chr5:45200772-45200772	RAP1B	ENSBTAG00000008967	RAP1B, member of RAS oncogene family	24.4233	3.2355e-09
Chr5:45200810-45200810	RAP1B	ENSBTAG00000008967	RAP1B, member of RAS oncogene family	24.1425	8.09854e-09
Chr5:45200789-45200789	RAP1B	ENSBTAG00000008967	RAP1B, member of RAS oncogene family	24.1241	6.44195e-09
Chr5:45200824-45200824	RAP1B	ENSBTAG00000008967	RAP1B, member of RAS oncogene family	21.4299	5.22371e-07
Chr2:131164899-131164899	RAP1GAP	ENSBTAG00000008952	RAP1 GTPase activating protein	-15.7777	0.00493683
Chr11:101831255-101831255	RAPGEF1	ENSBTAG00000020791	Rap guanine nucleotide exchange factor 1	11.4964	0.00621227
Chr27:40338945-40338945	RARB	ENSBTAG00000011518	retinoic acid receptor beta	-21.8753	0.0157847
Chr17:61127000-61127000	RASAL1	ENSBTAG00000016739	RAS protein activator like 1	22.7232	0.0218983
Chr17:61127030-61127030	RASAL1	ENSBTAG00000016739	RAS protein activator like 1	19.2592	0.0117557
Chr7:1104767-1104767	RASGEF1C	ENSBTAG00000055156	RasGEF domain family member 1C	15.4596	0.0348403
Chr18:55364879-55364879	RASIP1	ENSBTAG00000011619	Ras interacting protein 1	-16.0098	0.0497314
Chr18:55364850-55364850	RASIP1	ENSBTAG00000011619	Ras interacting protein 1	-18.5352	0.0336382
Chr18:55364860-55364860	RASIP1	ENSBTAG00000011619	Ras interacting protein 1	-18.6774	0.0129455
Chr18:55364871-55364871	RASIP1	ENSBTAG00000011619	Ras interacting protein 1	-20.1653	0.00310609
Chr26:31253404-31253404	RBM20	ENSBTAG00000023891	RNA binding motif protein 20	-15.8263	0.00318044
Chr1:129556966-129556966	RBP1	ENSBTAG00000020028	retinol binding protein 1	6.86288	0.048274
Chr28:42254615-42254615	RBP3	ENSBTAG00000005003	retinol binding protein 3	12.4708	0.0149593
Chr28:42254619-42254619	RBP3	ENSBTAG00000005003	retinol binding protein 3	11.5203	0.031874
Chr16:43563166-43563166	RBP7	ENSBTAG00000015574	retinol binding protein 7	-11.1553	0.0452438
Chr16:43563184-43563184	RBP7	ENSBTAG00000015574	retinol binding protein 7	-11.9877	0.0248441
Chr22:57193156-57193156	RBSN	ENSBTAG00000013725	rabenosyn, RAB effector	15.8443	0.00130695
Chr22:57193164-57193164	RBSN	ENSBTAG00000013725	rabenosyn, RAB effector	14.1247	0.0133431
Chr22:57193166-57193166	RBSN	ENSBTAG00000013725	rabenosyn, RAB effector	13.9344	0.00945626
Chr22:57193102-57193102	RBSN	ENSBTAG00000013725	rabenosyn, RAB effector	13.9233	0.0282235
Chr25:32674128-32674128	RCC1L	ENSBTAG00000011753	RCC1 like	-26.6613	2.20364e-05
Chr20:112468-112468	RF00001	ENSBTAG00000048439	No description	7.06078	0.000240936
Chr21:33002805-33002805	RF00001	ENSBTAG00000050043	No description	-7.2214	4.20963e-13
Chr21:33002829-33002829	RF00001	ENSBTAG00000050043	No description	-7.70121	6.06972e-16
Chr21:33002862-33002862	RF00001	ENSBTAG00000050043	No description	-7.78698	2.13728e-08
Chr21:33002799-33002799	RF00001	ENSBTAG00000050043	No description	-7.79262	2.00756e-16
Chr21:33002845-33002845	RF00001	ENSBTAG00000050043	No description	-7.97018	2.36947e-14
Chr21:33002835-33002835	RF00001	ENSBTAG00000050043	No description	-8.20107	2.29901e-14
Chr21:33002904-33002904	RF00001	ENSBTAG00000050043	No description	-8.2929	2.2924e-13
Chr21:33002823-33002823	RF00001	ENSBTAG00000050043	No description	-8.39894	7.63817e-18
Chr21:33002891-33002891	RF00001	ENSBTAG00000050043	No description	-8.44817	5.31841e-14
Chr21:33002825-33002825	RF00001	ENSBTAG00000050043	No description	-8.59202	7.07163e-19
Chr25:9496-9496	RF00001	ENSBTAG00000048872	No description	-14.0182	5.50998e-13
Chr27:6222648-6222648	RF00002	ENSBTAG00000048608	No description	3.39488	3.12777e-28
Chr27:6222651-6222651	RF00002	ENSBTAG00000048608	No description	3.10229	1.97073e-24
Chr27:6222652-6222652	RF00002	ENSBTAG00000048608	No description	1.56425	0.000478372
Chr27:6222649-6222649	RF00002	ENSBTAG00000048608	No description	1.42441	0.00302702
Chr7:11712144-11712144	RFX1	ENSBTAG00000008854	regulatory factor X1	29.7495	0.000608076
Chr7:11712128-11712128	RFX1	ENSBTAG00000008854	regulatory factor X1	27.8491	0.00444958
Chr7:11712105-11712105	RFX1	ENSBTAG00000008854	regulatory factor X1	26.1119	0.0130864
Chr7:11712134-11712134	RFX1	ENSBTAG00000008854	regulatory factor X1	25.6785	0.0106482
Chr7:11712083-11712083	RFX1	ENSBTAG00000008854	regulatory factor X1	25.4595	0.00669216
Chr7:11712123-11712123	RFX1	ENSBTAG00000008854	regulatory factor X1	22.1709	0.0389541
Chr7:11712096-11712096	RFX1	ENSBTAG00000008854	regulatory factor X1	22.17	0.0454049
Chr16:64840063-64840063	RGL1	ENSBTAG00000019630	ral guanine nucleotide dissociation stimulator like 1	7.12481	0.0313168
Chr8:102738525-102738525	RGS3	ENSBTAG00000004499	regulator of G protein signaling 3	25.4822	0.000849849
Chr7:95064610-95064610	RHOBTB3	ENSBTAG00000004413	Rho related BTB domain containing 3	-24.6285	0.0112898
Chr17:46654317-46654317	RIMBP2	ENSBTAG00000009797	RIMS binding protein 2	-24.7984	0.00270615
Chr21:57341355-57341355	RIN3	ENSBTAG00000010416	Ras and Rab interactor 3	27.6308	0.00130417
Chr21:57340966-57340966	RIN3	ENSBTAG00000010416	Ras and Rab interactor 3	19.5233	0.0483857
Chr23:50577694-50577694	RIPK1	ENSBTAG00000006378	receptor interacting serine/threonine kinase 1	-15.2146	0.0272812
Chr23:32915417-32915417	RIPOR2	ENSBTAG00000018165	RHO family interacting cell polarization regulator 2	21.3529	0.0161518
Chr13:78600466-78600466	RIPOR3	ENSBTAG00000012297	RIPOR family member 3	-21.1998	0.00407397
Chr13:78600494-78600494	RIPOR3	ENSBTAG00000012297	RIPOR family member 3	-22.4348	0.000569389
Chr13:78600471-78600471	RIPOR3	ENSBTAG00000012297	RIPOR family member 3	-27.1919	5.54278e-05
Chr13:78600504-78600504	RIPOR3	ENSBTAG00000012297	RIPOR family member 3	-28.3513	9.49738e-06
Chr13:78600458-78600458	RIPOR3	ENSBTAG00000012297	RIPOR family member 3	-29.4375	1.05579e-05
Chr13:78600452-78600452	RIPOR3	ENSBTAG00000012297	RIPOR family member 3	-31.375	1.28589e-07
Chr16:47134011-47134011	RNF207	ENSBTAG00000009075	ring finger protein 207	11.9641	0.0194987
Chr23:28908774-28908774	RNF39	ENSBTAG00000052499	ring finger protein 39	-31.8168	0.00131564
Chr10:49665264-49665264	RORA	ENSBTAG00000015904	RAR related orphan receptor A	-14.8958	0.0346701
Chr25:1510926-1510926	RPL3L	ENSBTAG00000009533	ribosomal protein L3 like	-9.80878	0.0451726
Chr5:110952236-110952236	RPS19BP1	ENSBTAG00000017463	ribosomal protein S19 binding protein 1	6.42153	0.0386595
ChrX:122949222-122949222	RPS6KA3	ENSBTAG00000017639	ribosomal protein S6 kinase A3	13.5223	0.0417525
Chr13:38004806-38004806	RRBP1	ENSBTAG00000015438	ribosome binding protein 1	-16.7227	0.0235484
Chr23:48051589-48051589	RREB1	ENSBTAG00000005980	ras responsive element binding protein 1	-16.4787	0.0351557
Chr23:48051467-48051467	RREB1	ENSBTAG00000005980	ras responsive element binding protein 1	-20.4196	0.0462847
Chr18:53342670-53342670	RSPH6A	ENSBTAG00000012097	radial spoke head 6 homolog A	-11.8047	0.000778767
Chr18:53342715-53342715	RSPH6A	ENSBTAG00000012097	radial spoke head 6 homolog A	-13.8292	8.36207e-05
Chr18:53342677-53342677	RSPH6A	ENSBTAG00000012097	radial spoke head 6 homolog A	-13.9678	1.65839e-06
Chr18:53342654-53342654	RSPH6A	ENSBTAG00000012097	radial spoke head 6 homolog A	-15.4487	1.0551e-09
Chr18:53342700-53342700	RSPH6A	ENSBTAG00000012097	radial spoke head 6 homolog A	-16.0675	3.51938e-05
Chr18:53342720-53342720	RSPH6A	ENSBTAG00000012097	radial spoke head 6 homolog A	-18.0037	9.84851e-08
Chr18:53342706-53342706	RSPH6A	ENSBTAG00000012097	radial spoke head 6 homolog A	-18.5332	4.48179e-11
Chr5:115132905-115132905	RTL6	ENSBTAG00000012425	retrotransposon Gag like 6	-31.3498	8.44453e-12
Chr19:22980307-22980307	RTN4RL1	ENSBTAG00000012302	reticulon 4 receptor like 1	18.7368	0.0469997
Chr19:22980031-22980031	RTN4RL1	ENSBTAG00000012302	reticulon 4 receptor like 1	-15.6178	0.0159059
Chr11:105025597-105025597	RXRA	ENSBTAG00000017851	retinoid X receptor alpha	-11.6755	0.0419999
Chr11:105026290-105026290	RXRA	ENSBTAG00000017851	retinoid X receptor alpha	-13.4113	0.0208657
Chr11:105067577-105067577	RXRA	ENSBTAG00000017851	retinoid X receptor alpha	-18.3399	0.0337673
Chr11:105067562-105067562	RXRA	ENSBTAG00000017851	retinoid X receptor alpha	-20.389	0.0169461
Chr11:105067568-105067568	RXRA	ENSBTAG00000017851	retinoid X receptor alpha	-27.483	2.6319e-05
Chr7:20652926-20652926	S1PR4	ENSBTAG00000000381	sphingosine-1-phosphate receptor 4	22.4299	0.0218337
Chr7:20653074-20653074	S1PR4	ENSBTAG00000000381	sphingosine-1-phosphate receptor 4	21.6838	0.007103
Chr9:85709253-85709253	SASH1	ENSBTAG00000001826	SAM and SH3 domain containing 1	-17.317	0.0335776
Chr25:25819977-25819977	SBK1	ENSBTAG00000032140	SH3 domain binding kinase 1	27.125	0.00786728
Chr25:25820265-25820265	SBK1	ENSBTAG00000032140	SH3 domain binding kinase 1	25.6501	0.000633824
Chr25:25820020-25820020	SBK1	ENSBTAG00000032140	SH3 domain binding kinase 1	25.2903	0.0166173
Chr25:25820287-25820287	SBK1	ENSBTAG00000032140	SH3 domain binding kinase 1	25.2847	0.000968775
Chr25:25820275-25820275	SBK1	ENSBTAG00000032140	SH3 domain binding kinase 1	25.2678	0.0013298
Chr25:25820294-25820294	SBK1	ENSBTAG00000032140	SH3 domain binding kinase 1	25.1209	0.00172151
Chr25:25820005-25820005	SBK1	ENSBTAG00000032140	SH3 domain binding kinase 1	24.0245	0.0271568
Chr25:25820014-25820014	SBK1	ENSBTAG00000032140	SH3 domain binding kinase 1	23.5759	0.0335776
Chr25:25820281-25820281	SBK1	ENSBTAG00000032140	SH3 domain binding kinase 1	23.1621	0.00218891
Chr25:25820253-25820253	SBK1	ENSBTAG00000032140	SH3 domain binding kinase 1	22.8975	0.00487139
Chr25:25819970-25819970	SBK1	ENSBTAG00000032140	SH3 domain binding kinase 1	22.7613	0.0387292
Chr25:25820261-25820261	SBK1	ENSBTAG00000032140	SH3 domain binding kinase 1	21.5007	0.00845041
Chr17:50986073-50986073	SCARB1	ENSBTAG00000014269	scavenger receptor class B member 1	-22.1061	0.00384858
Chr5:114095254-114095254	SCUBE1	ENSBTAG00000011275	signal peptide, CUB domain and EGF like domain containing 1	23.55	0.000257276
Chr5:114063181-114063181	SCUBE1	ENSBTAG00000011275	signal peptide, CUB domain and EGF like domain containing 1	14.0144	0.0443909
Chr5:113979859-113979859	SCUBE1	ENSBTAG00000011275	signal peptide, CUB domain and EGF like domain containing 1	-10.5704	0.0340457
Chr5:113979898-113979898	SCUBE1	ENSBTAG00000011275	signal peptide, CUB domain and EGF like domain containing 1	-13.0358	0.0108921
Chr25:39466968-39466968	SDK1	ENSBTAG00000004035	sidekick cell adhesion molecule 1	17.4807	0.00281056
Chr25:39467042-39467042	SDK1	ENSBTAG00000004035	sidekick cell adhesion molecule 1	15.3298	0.0417938
Chr25:39513626-39513626	SDK1	ENSBTAG00000004035	sidekick cell adhesion molecule 1	-9.35663	0.0270419
Chr25:39646110-39646110	SDK1	ENSBTAG00000004035	sidekick cell adhesion molecule 1	-23.7568	0.0478725
Chr25:39646144-39646144	SDK1	ENSBTAG00000004035	sidekick cell adhesion molecule 1	-25.8732	0.024554
Chr25:39646119-39646119	SDK1	ENSBTAG00000004035	sidekick cell adhesion molecule 1	-25.9658	0.0205122
Chr19:57984250-57984250	SDK2	ENSBTAG00000044195	sidekick cell adhesion molecule 2	6.03034	0.0282349
Chr19:57922180-57922180	SDK2	ENSBTAG00000044195	sidekick cell adhesion molecule 2	-27.1273	0.00817515
Chr21:21598466-21598466	SEMA4B	ENSBTAG00000021273	semaphorin 4B	-12.8475	0.0439256
Chr7:37445215-37445215	SEMA6A	ENSBTAG00000020489	semaphorin 6A	-15.8798	0.0158004
Chr19:27297188-27297188	SENP3	ENSBTAG00000000131	SUMO specific peptidase 3	27.9689	0.0260028
Chr19:54645915-54645915	SEPT9	ENSBTAG00000002633	septin 9	28.7189	0.00818631
Chr19:54645895-54645895	SEPT9	ENSBTAG00000002633	septin 9	28.2956	0.0168051
Chr19:54645912-54645912	SEPT9	ENSBTAG00000002633	septin 9	28.1873	0.0201076
Chr13:72929735-72929735	SERINC3	ENSBTAG00000002187	serine incorporator 3	9.05018	0.00621522
Chr21:59161546-59161546	SERPINA11	ENSBTAG00000038361	serpin family A member 11	-17.4215	0.00927387
Chr21:59161519-59161519	SERPINA11	ENSBTAG00000038361	serpin family A member 11	-18.6588	0.00223063
Chr24:12406253-12406253	SERPINB8	ENSBTAG00000001207	serpin peptidase inhibitor, clade B (ovalbumin), member 8	-22.157	0.00220674
Chr11:63048825-63048825	SERTAD2	ENSBTAG00000049341	SERTA domain containing 2	-19.8203	0.0249068
Chr11:63048870-63048870	SERTAD2	ENSBTAG00000049341	SERTA domain containing 2	-21.8415	0.027129
Chr17:65986024-65986024	SEZ6L	ENSBTAG00000006569	seizure related 6 homolog like	23.4039	3.47158e-23
Chr17:65986011-65986011	SEZ6L	ENSBTAG00000006569	seizure related 6 homolog like	-12.5311	8.64228e-05
Chr17:69348706-69348706	SF3A1	ENSBTAG00000003390	splicing factor 3a subunit 1	-20.3529	0.00191101
Chr17:70283689-70283689	SFI1	ENSBTAG00000008996	SFI1 centrin binding protein	26.7259	1.43692e-05
Chr11:11495386-11495386	SFXN5	ENSBTAG00000050078	sideroflexin 5	14.8607	0.0328518
Chr26:8989911-8989911	SGMS1	ENSBTAG00000011748	sphingomyelin synthase 1	-16.3265	0.00221467
Chr25:34697572-34697572	SH2B2	ENSBTAG00000009691	SH2B adaptor protein 2	-14.0362	0.018931
Chr11:98437055-98437055	SH2D3C	ENSBTAG00000015375	SH2 domain containing 3C	-11.1833	0.00614379
Chr11:98449732-98449732	SH2D3C	ENSBTAG00000015375	SH2 domain containing 3C	-16.9569	0.0456734
Chr3:114541607-114541607	SH3BP4	ENSBTAG00000013869	SH3 domain binding protein 4	8.79794	0.0429504
Chr6:114541285-114541285	SH3TC1	ENSBTAG00000047876	SH3 domain and tetratricopeptide repeats 1	-10.6037	0.0487244
Chr6:114541350-114541350	SH3TC1	ENSBTAG00000047876	SH3 domain and tetratricopeptide repeats 1	-11.7687	0.029102
Chr6:114541283-114541283	SH3TC1	ENSBTAG00000047876	SH3 domain and tetratricopeptide repeats 1	-12.002	0.0138676
Chr6:114541309-114541309	SH3TC1	ENSBTAG00000047876	SH3 domain and tetratricopeptide repeats 1	-12.1225	0.0187466
Chr6:114541311-114541311	SH3TC1	ENSBTAG00000047876	SH3 domain and tetratricopeptide repeats 1	-12.4022	0.0136962
Chr29:48084151-48084151	SHANK2	ENSBTAG00000003171	SH3 and multiple ankyrin repeat domains 2	8.84405	0.0443909
Chr29:47965445-47965445	SHANK2	ENSBTAG00000003171	SH3 and multiple ankyrin repeat domains 2	-15.3594	0.0206531
Chr8:62095553-62095553	SHB	ENSBTAG00000014922	SH2 domain containing adaptor protein B	-14.6558	0.0410622
Chr8:62065128-62065128	SHB	ENSBTAG00000014922	SH2 domain containing adaptor protein B	-21.3415	0.0390567
Chr3:15621381-15621381	SHC1	ENSBTAG00000019838	SHC adaptor protein 1	20.6795	0.0150035
Chr29:43819283-43819283	SIPA1	ENSBTAG00000013884	signal-induced proliferation-associated 1	21.5961	0.0442373
Chr29:43819274-43819274	SIPA1	ENSBTAG00000013884	signal-induced proliferation-associated 1	20.6297	0.0401727
Chr11:27369149-27369149	SIX3	ENSBTAG00000027017	SIX homeobox 3	13.4171	0.0150035
Chr18:53306302-53306302	SIX5	ENSBTAG00000013346	SIX homeobox 5	-21.3948	0.0375697
Chr13:74783010-74783010	SLC12A5	ENSBTAG00000014179	solute carrier family 12 member 5	10.4282	0.0132983
Chr19:56339632-56339632	SLC16A5	ENSBTAG00000001110	solute carrier family 16 member 5	-9.56781	0.0333293
Chr2:115838858-115838858	SLC19A3	ENSBTAG00000021325	solute carrier family 19 member 3	-20.9899	0.00204214
Chr27:37255626-37255626	SLC20A2	ENSBTAG00000014861	solute carrier family 20 member 2	-19.7327	0.0496058
Chr27:37273901-37273901	SLC20A2	ENSBTAG00000014861	solute carrier family 20 member 2	-26.4114	0.0492995
Chr23:17731049-17731049	SLC29A1	ENSBTAG00000015131	solute carrier family 29 member 1	8.13769	0.00893642
Chr17:71277612-71277612	SLC2A11	ENSBTAG00000018647	solute carrier family 2 member 11	40.8168	1.01356e-06
Chr11:106248827-106248827	SLC34A3	ENSBTAG00000046379	solute carrier family 34 member 3	11.7118	0.026555
Chr19:58446531-58446531	SLC39A11	ENSBTAG00000018837	solute carrier family 39 member 11	-13.3358	0.0108443
Chr19:58446601-58446601	SLC39A11	ENSBTAG00000018837	solute carrier family 39 member 11	-17.8556	0.0069505
Chr22:60523798-60523798	SLC41A3	ENSBTAG00000005617	solute carrier family 41 member 3	23.953	0.00392696
Chr15:80772793-80772793	SLC43A1	ENSBTAG00000051230	solute carrier family 43 member 1	21.9039	0.00107188
Chr15:80747273-80747273	SLC43A1	ENSBTAG00000051230	solute carrier family 43 member 1	13.0022	0.0330332
Chr15:80746983-80746983	SLC43A1	ENSBTAG00000051230	solute carrier family 43 member 1	11.8599	0.020873
Chr15:80747012-80747012	SLC43A1	ENSBTAG00000051230	solute carrier family 43 member 1	10.4064	0.0152018
Chr14:2673680-2673680	SLC45A4	ENSBTAG00000008597	solute carrier family 45 member 4	15.9058	0.0334749
Chr4:113647577-113647577	SLC4A2	ENSBTAG00000011226	solute carrier family 4 member 2	12.0547	0.00790889
Chr2:107556565-107556565	SLC4A3	ENSBTAG00000014975	solute carrier family 4 member 3	-35.2963	0.000513337
Chr2:107556564-107556564	SLC4A3	ENSBTAG00000014975	solute carrier family 4 member 3	-38.0676	1.5902e-06
Chr5:107165600-107165600	SLC6A12	ENSBTAG00000038415	solute carrier family 6 member 12	14.204	0.00185545
Chr18:13319744-13319744	SLC7A5	ENSBTAG00000006731	solute carrier family 7 member 5	19.3795	0.0214862
Chr18:54413539-54413539	SLC8A2	ENSBTAG00000010856	solute carrier family 8 member A2	-13.368	0.0069612
Chr10:81764164-81764164	SLC8A3	ENSBTAG00000027080	solute carrier family 8 member A3	-11.0499	0.00337887
Chr19:56655811-56655811	SLC9A3R1	ENSBTAG00000011382	SLC9A3 regulator 1	14.1665	0.0130554
Chr20:902717-902717	SLIT3	ENSBTAG00000017746	slit guidance ligand 3	-23.3818	0.00217992
Chr20:902760-902760	SLIT3	ENSBTAG00000017746	slit guidance ligand 3	-29.9289	2.64572e-05
Chr17:71257761-71257761	SMARCB1	ENSBTAG00000009988	SWI/SNF related, matrix associated, actin dependent regulator of chromatin, subfamily b, member 1	-14.8947	0.0394493
Chr17:71246409-71246409	SMARCB1	ENSBTAG00000009988	SWI/SNF related, matrix associated, actin dependent regulator of chromatin, subfamily b, member 1	-19.7725	0.0353566
Chr17:71246414-71246414	SMARCB1	ENSBTAG00000009988	SWI/SNF related, matrix associated, actin dependent regulator of chromatin, subfamily b, member 1	-21.3383	0.0155282
Chr17:71246394-71246394	SMARCB1	ENSBTAG00000009988	SWI/SNF related, matrix associated, actin dependent regulator of chromatin, subfamily b, member 1	-22.7807	0.0125275
Chr17:71246447-71246447	SMARCB1	ENSBTAG00000009988	SWI/SNF related, matrix associated, actin dependent regulator of chromatin, subfamily b, member 1	-23.1597	0.00513185
Chr17:71246436-71246436	SMARCB1	ENSBTAG00000009988	SWI/SNF related, matrix associated, actin dependent regulator of chromatin, subfamily b, member 1	-25.2431	0.00320127
Chr17:71246434-71246434	SMARCB1	ENSBTAG00000009988	SWI/SNF related, matrix associated, actin dependent regulator of chromatin, subfamily b, member 1	-25.6726	0.00157769
Chr4:113842290-113842290	SMARCD3	ENSBTAG00000014372	SWI/SNF related, matrix associated, actin dependent regulator of chromatin, subfamily d, member 3	18.5436	0.0165629
Chr4:113842510-113842510	SMARCD3	ENSBTAG00000014372	SWI/SNF related, matrix associated, actin dependent regulator of chromatin, subfamily d, member 3	17.4992	0.00227914
Chr4:113842283-113842283	SMARCD3	ENSBTAG00000014372	SWI/SNF related, matrix associated, actin dependent regulator of chromatin, subfamily d, member 3	15.5963	0.0212548
Chr19:34358243-34358243	SMCR8	ENSBTAG00000017090	Smith-Magenis syndrome chromosome region, candidate 8	15.5311	0.00940033
Chr9:102796011-102796011	SMOC2	ENSBTAG00000013176	SPARC related modular calcium binding 2	-17.1277	0.00312762
Chr13:50974395-50974395	SMOX	ENSBTAG00000001112	spermine oxidase	16.2708	0.0186517
Chr17:69952690-69952690	SMTN	ENSBTAG00000003100	smoothelin	-32.8917	5.56067e-07
Chr3:120288777-120288777	SNED1	ENSBTAG00000014132	sushi, nidogen and EGF like domains 1	29.5265	0.000537341
Chr3:112605983-112605983	SNORC	ENSBTAG00000018058	secondary ossification center associated regulator of chondrocyte maturation	17.7368	0.0226157
Chr8:112278892-112278892	SNTG2	ENSBTAG00000050783	syntrophin gamma 2	35.9961	2.86632e-07
Chr8:112274936-112274936	SNTG2	ENSBTAG00000050783	syntrophin gamma 2	-15.8103	0.00452711
Chr8:112274931-112274931	SNTG2	ENSBTAG00000050783	syntrophin gamma 2	-19.8747	0.000148411
Chr8:112274959-112274959	SNTG2	ENSBTAG00000050783	syntrophin gamma 2	-20.0615	0.00024502
Chr8:112274854-112274854	SNTG2	ENSBTAG00000050783	syntrophin gamma 2	-21.1295	0.0167478
Chr29:43251492-43251492	SNX15	ENSBTAG00000002243	sorting nexin 15	-21.16	0.000304016
Chr6:114098884-114098884	SORCS2	ENSBTAG00000027434	sortilin related VPS10 domain containing receptor 2	-19.0519	0.0496699
Chr26:25738945-25738945	SORCS3	ENSBTAG00000004612	sortilin related VPS10 domain containing receptor 3	-13.9794	0.0377892
Chr26:25738963-25738963	SORCS3	ENSBTAG00000004612	sortilin related VPS10 domain containing receptor 3	-15.8492	0.0290556
Chr26:25757923-25757923	SORCS3	ENSBTAG00000004612	sortilin related VPS10 domain containing receptor 3	-34.2698	1.69713e-05
ChrX:4122055-4122055	SOWAHD	ENSBTAG00000046012	sosondowah ankyrin repeat domain family member D	15.4764	0.0134486
ChrX:4122027-4122027	SOWAHD	ENSBTAG00000046012	sosondowah ankyrin repeat domain family member D	12.7893	0.0487244
Chr19:38615839-38615839	SP6	ENSBTAG00000001825	Sp6 transcription factor	25.7341	0.00267991
Chr23:8608796-8608796	SPDEF	ENSBTAG00000021993	SAM pointed domain containing ETS transcription factor	-9.62062	0.0370722
Chr23:8608810-8608810	SPDEF	ENSBTAG00000021993	SAM pointed domain containing ETS transcription factor	-9.7294	0.0447004
Chr23:8598635-8598635	SPDEF	ENSBTAG00000021993	SAM pointed domain containing ETS transcription factor	-22.1313	0.04084
Chr23:8598671-8598671	SPDEF	ENSBTAG00000021993	SAM pointed domain containing ETS transcription factor	-24.4471	0.0104678
Chr2:107407224-107407224	SPEG	ENSBTAG00000046176	striated muscle enriched protein kinase	-10.8267	0.0147913
Chr19:55351676-55351676	SPHK1	ENSBTAG00000008507	sphingosine kinase 1	-15.7902	0.0387761
Chr15:77217195-77217195	SPI1	ENSBTAG00000021709	Spi-1 proto-oncogene	14.6168	0.0358785
Chr18:48203977-48203977	SPRED3	ENSBTAG00000017678	sprouty related EVH1 domain containing 3	24.5419	0.0037465
Chr18:48204386-48204386	SPRED3	ENSBTAG00000017678	sprouty related EVH1 domain containing 3	23.2919	0.00144386
Chr18:48204394-48204394	SPRED3	ENSBTAG00000017678	sprouty related EVH1 domain containing 3	23.0797	0.00126569
Chr18:48203973-48203973	SPRED3	ENSBTAG00000017678	sprouty related EVH1 domain containing 3	21.7115	0.0169314
Chr18:48204439-48204439	SPRED3	ENSBTAG00000017678	sprouty related EVH1 domain containing 3	21.2167	0.00157897
Chr18:48204396-48204396	SPRED3	ENSBTAG00000017678	sprouty related EVH1 domain containing 3	20.9816	0.00865044
Chr18:48204374-48204374	SPRED3	ENSBTAG00000017678	sprouty related EVH1 domain containing 3	20.8432	0.0035823
Chr18:48204384-48204384	SPRED3	ENSBTAG00000017678	sprouty related EVH1 domain containing 3	20.4454	0.013314
Chr18:48204517-48204517	SPRED3	ENSBTAG00000017678	sprouty related EVH1 domain containing 3	20.418	0.00920465
Chr18:48204417-48204417	SPRED3	ENSBTAG00000017678	sprouty related EVH1 domain containing 3	20.019	0.0025212
Chr18:48204382-48204382	SPRED3	ENSBTAG00000017678	sprouty related EVH1 domain containing 3	19.9735	0.0102432
Chr18:48204192-48204192	SPRED3	ENSBTAG00000017678	sprouty related EVH1 domain containing 3	19.8009	0.00853887
Chr18:48204013-48204013	SPRED3	ENSBTAG00000017678	sprouty related EVH1 domain containing 3	19.3328	0.0413861
Chr18:48204487-48204487	SPRED3	ENSBTAG00000017678	sprouty related EVH1 domain containing 3	19.0627	0.0218983
Chr18:48204379-48204379	SPRED3	ENSBTAG00000017678	sprouty related EVH1 domain containing 3	19.001	0.0129957
Chr18:48204210-48204210	SPRED3	ENSBTAG00000017678	sprouty related EVH1 domain containing 3	18.547	0.0157632
Chr18:48204208-48204208	SPRED3	ENSBTAG00000017678	sprouty related EVH1 domain containing 3	18.0347	0.00898683
Chr18:48204190-48204190	SPRED3	ENSBTAG00000017678	sprouty related EVH1 domain containing 3	17.9576	0.0245839
Chr18:48204441-48204441	SPRED3	ENSBTAG00000017678	sprouty related EVH1 domain containing 3	17.9557	0.00759362
Chr18:48204202-48204202	SPRED3	ENSBTAG00000017678	sprouty related EVH1 domain containing 3	17.5739	0.0175346
Chr18:48204411-48204411	SPRED3	ENSBTAG00000017678	sprouty related EVH1 domain containing 3	17.499	0.0269054
Chr18:48204173-48204173	SPRED3	ENSBTAG00000017678	sprouty related EVH1 domain containing 3	17.4798	0.0158798
Chr18:48204484-48204484	SPRED3	ENSBTAG00000017678	sprouty related EVH1 domain containing 3	17.0947	0.0136474
Chr18:48204161-48204161	SPRED3	ENSBTAG00000017678	sprouty related EVH1 domain containing 3	16.9903	0.0196709
Chr18:48204194-48204194	SPRED3	ENSBTAG00000017678	sprouty related EVH1 domain containing 3	16.8396	0.0412313
Chr18:48204478-48204478	SPRED3	ENSBTAG00000017678	sprouty related EVH1 domain containing 3	16.4586	0.016389
Chr18:48204471-48204471	SPRED3	ENSBTAG00000017678	sprouty related EVH1 domain containing 3	14.0885	0.0344794
Chr13:66348419-66348419	SRC	ENSBTAG00000008938	SRC proto-oncogene, non-receptor tyrosine kinase	18.1963	0.00383375
Chr13:66348479-66348479	SRC	ENSBTAG00000008938	SRC proto-oncogene, non-receptor tyrosine kinase	16.8911	0.0164263
Chr17:56189572-56189572	SRRM4	ENSBTAG00000008676	serine/arginine repetitive matrix 4	20.0803	0.00384266
Chr17:56189548-56189548	SRRM4	ENSBTAG00000008676	serine/arginine repetitive matrix 4	17.5753	0.0416871
Chr13:60403552-60403552	SRXN1	ENSBTAG00000010913	sulfiredoxin 1	-15.1313	0.0011306
Chr21:48350895-48350895	SSTR1	ENSBTAG00000006582	somatostatin receptor 1	-19.6655	0.0423222
Chr29:36372671-36372671	ST14	ENSBTAG00000019712	suppression of tumorigenicity 14	-17.2008	0.000138372
Chr22:48351710-48351710	STAB1	ENSBTAG00000014782	stabilin 1	-15.6875	0.00955793
Chr15:52325484-52325484	STARD10	ENSBTAG00000015182	StAR related lipid transfer domain containing 10	-12.9688	0.0188212
Chr29:42507839-42507839	STIP1	ENSBTAG00000015663	stress induced phosphoprotein 1	-14.5152	0.0413024
Chr29:42507830-42507830	STIP1	ENSBTAG00000015663	stress induced phosphoprotein 1	-23.4493	0.00197757
Chr12:75482805-75482805	STK24	ENSBTAG00000032234	serine/threonine kinase 24	20.6245	0.0287079
Chr12:75527315-75527315	STK24	ENSBTAG00000032234	serine/threonine kinase 24	-16.4142	0.0426026
Chr26:51864153-51864153	STK32C	ENSBTAG00000011562	serine/threonine kinase 32C	23.5672	0.0258749
Chr11:104296284-104296284	STKLD1	ENSBTAG00000004140	serine/threonine kinase like domain containing 1	-14.4592	0.0351557
Chr27:14548981-14548981	STOX2	ENSBTAG00000008886	storkhead box 2	-13.2704	0.0465122
Chr27:14548987-14548987	STOX2	ENSBTAG00000008886	storkhead box 2	-14.6276	0.0197136
Chr27:14548972-14548972	STOX2	ENSBTAG00000008886	storkhead box 2	-15.4559	0.0140642
Chr27:14549019-14549019	STOX2	ENSBTAG00000008886	storkhead box 2	-16.4422	0.0195577
Chr7:16486779-16486779	STXBP2	ENSBTAG00000009178	syntaxin binding protein 2	16.6708	5.15167e-06
Chr14:33465804-33465804	SULF1	ENSBTAG00000004720	sulfatase 1	27.7728	0.000682551
Chr13:76196097-76196097	SULF2	ENSBTAG00000007490	sulfatase 2	13.218	0.0366679
Chr13:76196054-76196054	SULF2	ENSBTAG00000007490	sulfatase 2	12.6961	0.0269367
Chr13:76196061-76196061	SULF2	ENSBTAG00000007490	sulfatase 2	12.4878	0.0041914
Chr13:76196026-76196026	SULF2	ENSBTAG00000007490	sulfatase 2	11.6486	0.0195911
Chr13:34747655-34747655	SVIL	ENSBTAG00000027444	supervillin	15.5232	0.0323913
Chr18:53380003-53380003	SYMPK	ENSBTAG00000012101	symplekin	16.8504	0.0106482
Chr10:85714647-85714647	SYNDIG1L	ENSBTAG00000052950	synapse differentiation inducing 1 like	15.8005	0.00304038
Chr23:7620228-7620228	SYNGAP1	ENSBTAG00000020975	synaptic Ras GTPase activating protein 1	-12.3328	0.033458
Chr23:7620231-7620231	SYNGAP1	ENSBTAG00000020975	synaptic Ras GTPase activating protein 1	-13.7885	0.00983676
Chr23:7620261-7620261	SYNGAP1	ENSBTAG00000020975	synaptic Ras GTPase activating protein 1	-14.8331	0.0115706
Chr16:80094879-80094879	SYT2	ENSBTAG00000047648	synaptotagmin 2	9.46418	0.0220878
Chr27:33974756-33974756	TACC1	ENSBTAG00000004238	transforming acidic coiled-coil containing protein 1	23.9326	0.000113025
Chr13:16020588-16020588	TAF3	ENSBTAG00000002836	TATA-box binding protein associated factor 3	-10.4535	0.0224866
Chr13:16020576-16020576	TAF3	ENSBTAG00000002836	TATA-box binding protein associated factor 3	-10.524	0.024618
Chr13:16020570-16020570	TAF3	ENSBTAG00000002836	TATA-box binding protein associated factor 3	-12.3677	0.00892164
Chr19:47757361-47757361	TANC2	ENSBTAG00000004249	tetratricopeptide repeat, ankyrin repeat and coiled-coil containing 2	14.42	0.00170058
Chr19:47757373-47757373	TANC2	ENSBTAG00000004249	tetratricopeptide repeat, ankyrin repeat and coiled-coil containing 2	12.5909	0.0166173
Chr19:47757348-47757348	TANC2	ENSBTAG00000004249	tetratricopeptide repeat, ankyrin repeat and coiled-coil containing 2	11.7458	0.0475895
Chr2:133811597-133811597	TAS1R2	ENSBTAG00000015246	taste 1 receptor member 2	-25.2577	0.00327895
Chr5:117006396-117006396	TBC1D22A	ENSBTAG00000012291	TBC1 domain family member 22A	20.8232	0.00351656
Chr5:117198235-117198235	TBC1D22A	ENSBTAG00000012291	TBC1 domain family member 22A	11.6056	0.0291817
Chr5:117006446-117006446	TBC1D22A	ENSBTAG00000012291	TBC1 domain family member 22A	-15.1096	0.0283447
Chr5:117006436-117006436	TBC1D22A	ENSBTAG00000012291	TBC1 domain family member 22A	-18.4259	0.0357501
Chr5:117176271-117176271	TBC1D22A	ENSBTAG00000012291	TBC1 domain family member 22A	-27.0471	0.00343644
Chr5:117176235-117176235	TBC1D22A	ENSBTAG00000012291	TBC1 domain family member 22A	-30.329	0.00218403
Chr19:38749630-38749630	TBKBP1	ENSBTAG00000011280	TBK1 binding protein 1	-25.451	0.0121387
ChrX:133391918-133391918	TBL1X	ENSBTAG00000018112	transducin beta like 1 X-linked	-1.82922	7.8648e-05
ChrX:133364217-133364217	TBL1X	ENSBTAG00000018112	transducin beta like 1 X-linked	-12.2628	0.0104776
Chr19:11687230-11687230	TBX2	ENSBTAG00000014278	T-box 2	20.7345	0.0228954
Chr19:11687220-11687220	TBX2	ENSBTAG00000014278	T-box 2	20.3172	0.0337673
Chr19:11687216-11687216	TBX2	ENSBTAG00000014278	T-box 2	19.1191	0.0316966
Chr17:60298529-60298529	TBX5	ENSBTAG00000011384	T-box 5	-11.9426	0.0411045
Chr17:60298551-60298551	TBX5	ENSBTAG00000011384	T-box 5	-12.077	0.0307141
Chr17:60298520-60298520	TBX5	ENSBTAG00000011384	T-box 5	-14.5225	0.00904292
Chr17:60298545-60298545	TBX5	ENSBTAG00000011384	T-box 5	-15.0934	0.0126902
Chr5:106809912-106809912	TEAD4	ENSBTAG00000019788	TEA domain transcription factor 4	-34.6443	4.70015e-09
Chr20:66461139-66461139	TENT4A	ENSBTAG00000003381	terminal nucleotidyltransferase 4A	-20.8017	0.00662105
Chr9:21501965-21501965	TENT5A	ENSBTAG00000000995	terminal nucleotidyltransferase 5A	-17.7133	0.0399306
Chr10:26743816-26743816	TEP1	ENSBTAG00000001179	telomerase associated protein 1	13.8182	1.9986e-07
Chr17:58013270-58013270	TESC	ENSBTAG00000044078	tescalcin	-26.1442	2.64062e-05
Chr22:49146279-49146279	TEX264	ENSBTAG00000034796	testis expressed 264	10.0516	0.0476421
Chr12:85542642-85542642	TEX29	ENSBTAG00000007298	testis expressed 29	-22.1091	0.0429605
Chr12:85542618-85542618	TEX29	ENSBTAG00000007298	testis expressed 29	-23.74	0.0242225
Chr12:85542624-85542624	TEX29	ENSBTAG00000007298	testis expressed 29	-24.354	0.018685
Chr12:85542358-85542358	TEX29	ENSBTAG00000007298	testis expressed 29	-25.1666	0.0251252
Chr12:85542351-85542351	TEX29	ENSBTAG00000007298	testis expressed 29	-33.2163	0.00557028
Chr14:8432392-8432392	TG	ENSBTAG00000007823	thyroglobulin	-12.3717	0.0272259
Chr14:8432386-8432386	TG	ENSBTAG00000007823	thyroglobulin	-14.0585	0.0284468
Chr14:8432376-8432376	TG	ENSBTAG00000007823	thyroglobulin	-14.1894	0.0290948
Chr14:8432407-8432407	TG	ENSBTAG00000007823	thyroglobulin	-15.6291	0.00704365
Chr3:120693430-120693430	THAP4	ENSBTAG00000013253	THAP domain containing 4	-33.8184	1.98754e-06
Chr10:18577853-18577853	THSD4	ENSBTAG00000011644	thrombospondin type 1 domain containing 4	-11.4967	0.0309566
Chr1:4273240-4273240	TIAM1	ENSBTAG00000017839	T cell lymphoma invasion and metastasis 1	-19.3223	0.041706
Chr8:57536892-57536892	TLE1	ENSBTAG00000000256	TLE family member 1, transcriptional corepressor	-16.7456	0.0112963
Chr8:57536875-57536875	TLE1	ENSBTAG00000000256	TLE family member 1, transcriptional corepressor	-21.2124	0.00117015
Chr8:57536899-57536899	TLE1	ENSBTAG00000000256	TLE family member 1, transcriptional corepressor	-24.9218	0.000222891
Chr26:17715434-17715434	TLL2	ENSBTAG00000011743	tolloid like 2	-26.6639	0.0316658
Chr26:17715420-17715420	TLL2	ENSBTAG00000011743	tolloid like 2	-27.2592	0.013304
Chr12:86704027-86704027	TMCO3	ENSBTAG00000015704	transmembrane and coiled-coil domains 3	-22.5582	0.00407397
Chr22:48023874-48023874	TMEM110	ENSBTAG00000011344	transmembrane protein 110	7.56464	0.045302
Chr25:41392887-41392887	TMEM184A	ENSBTAG00000004676	transmembrane protein 184A	-20.4084	0.0404409
Chr10:79354862-79354862	TMEM229B	ENSBTAG00000012900	transmembrane protein 229B	-21.226	0.0117487
Chr7:109572785-109572785	TMEM232	ENSBTAG00000030198	transmembrane protein 232	-19.9747	0.048274
Chr16:51084102-51084102	TMEM240	ENSBTAG00000046073	transmembrane protein 240	-14.3436	0.0287566
Chr22:58070240-58070240	TMEM43	ENSBTAG00000007360	transmembrane protein 43	-17.5401	0.00289835
ChrX:108636245-108636245	TMEM47	ENSBTAG00000014304	transmembrane protein 47	19.384	0.0413024
Chr13:683143-683143	TMX4	ENSBTAG00000035323	thioredoxin related transmembrane protein 4	-23.0615	0.0209417
Chr8:104275852-104275852	TNC	ENSBTAG00000000575	tenascin C	-12.7589	0.00588854
Chr12:34475549-34475549	TNFRSF19	ENSBTAG00000018300	TNF receptor superfamily member 19	-11.3202	0.0177652
Chr12:34475574-34475574	TNFRSF19	ENSBTAG00000018300	TNF receptor superfamily member 19	-11.4968	0.0189509
Chr12:34475539-34475539	TNFRSF19	ENSBTAG00000018300	TNF receptor superfamily member 19	-12.6627	0.0056433
Chr12:34475554-34475554	TNFRSF19	ENSBTAG00000018300	TNF receptor superfamily member 19	-12.7696	0.00445954
Chr5:111607849-111607849	TNRC6B	ENSBTAG00000021076	trinucleotide repeat containing 6B	-11.4123	0.0269113
Chr2:106109836-106109836	TNS1	ENSBTAG00000002485	tensin 1	9.29766	0.000486984
Chr23:27281601-27281601	TNXB	ENSBTAG00000001444	tenascin XB	-16.8187	0.0275973
Chr11:100191114-100191114	TOR1B	ENSBTAG00000002837	torsin family 1 member B	-12.4848	0.020936
Chr11:100191092-100191092	TOR1B	ENSBTAG00000002837	torsin family 1 member B	-13.2963	0.0265192
Chr11:100191169-100191169	TOR1B	ENSBTAG00000002837	torsin family 1 member B	-18.287	0.00662231
Chr11:100191211-100191211	TOR1B	ENSBTAG00000002837	torsin family 1 member B	-18.7945	0.00504366
Chr17:61278148-61278148	TPCN1	ENSBTAG00000011102	two pore segment channel 1	-31.599	1.74455e-05
Chr8:112192368-112192368	TPO	ENSBTAG00000055050	thyroid peroxidase	-42.2005	1.3689e-19
Chr3:98329082-98329082	TRABD2B	ENSBTAG00000054324	TraB domain containing 2B	-18.8299	0.0487937
Chr8:110294606-110294606	TRAF1	ENSBTAG00000003012	TNF receptor associated factor 1	8.11475	0.0484301
Chr3:117655825-117655825	TRAF3IP1	ENSBTAG00000015973	TRAF3 interacting protein 1	-35.5142	0.0140565
Chr3:117655850-117655850	TRAF3IP1	ENSBTAG00000015973	TRAF3 interacting protein 1	-36.8493	0.0070962
Chr3:117655845-117655845	TRAF3IP1	ENSBTAG00000015973	TRAF3 interacting protein 1	-47.9952	0.000159494
Chr25:1703900-1703900	TRAF7	ENSBTAG00000019073	TNF receptor associated factor 7	-21.1267	0.0393102
Chr25:3002177-3002177	TRAP1	ENSBTAG00000020109	TNF receptor associated protein 1	-22.4992	0.00749243
Chr14:3445412-3445412	TRAPPC9	ENSBTAG00000013955	trafficking protein particle complex 9	-13.3766	0.0335922
Chr19:21619843-21619843	TRARG1	ENSBTAG00000019379	trafficking regulator of GLUT4 (SLC2A4) 1	-19.7424	0.00102442
Chr15:43924930-43924930	TRIM66	ENSBTAG00000020890	tripartite motif containing 66	17.5176	1.1642e-06
Chr20:58783944-58783944	TRIO	ENSBTAG00000005514	trio Rho guanine nucleotide exchange factor	30.9631	2.02768e-09
Chr20:58657886-58657886	TRIO	ENSBTAG00000005514	trio Rho guanine nucleotide exchange factor	-26.4858	7.60321e-05
Chr17:63412901-63412901	TRPV4	ENSBTAG00000000031	transient receptor potential cation channel subfamily V member 4	-16.2494	0.0138862
Chr17:63413151-63413151	TRPV4	ENSBTAG00000000031	transient receptor potential cation channel subfamily V member 4	-28.4588	0.00230275
Chr25:37299439-37299439	TRRAP	ENSBTAG00000007113	transformation/transcription domain associated protein	10.0764	0.00665278
Chr29:44052683-44052683	TSGA10IP	ENSBTAG00000003093	testis specific 10 interacting protein	-16.8734	0.0195388
Chr29:44052663-44052663	TSGA10IP	ENSBTAG00000003093	testis specific 10 interacting protein	-19.1968	0.00196839
Chr13:80914057-80914057	TSHZ2	ENSBTAG00000007917	teashirt zinc finger homeobox 2	-11.1133	0.0216502
Chr13:81045029-81045029	TSHZ2	ENSBTAG00000007917	teashirt zinc finger homeobox 2	-11.4699	0.0465122
Chr13:80913981-80913981	TSHZ2	ENSBTAG00000007917	teashirt zinc finger homeobox 2	-11.503	0.0385067
Chr13:80914026-80914026	TSHZ2	ENSBTAG00000007917	teashirt zinc finger homeobox 2	-13.1124	0.00282356
Chr13:80913972-80913972	TSHZ2	ENSBTAG00000007917	teashirt zinc finger homeobox 2	-13.4221	0.00881313
Chr13:80914029-80914029	TSHZ2	ENSBTAG00000007917	teashirt zinc finger homeobox 2	-13.7157	0.00241242
Chr13:80913992-80913992	TSHZ2	ENSBTAG00000007917	teashirt zinc finger homeobox 2	-13.9865	0.0019864
Chr13:80914015-80914015	TSHZ2	ENSBTAG00000007917	teashirt zinc finger homeobox 2	-15.5683	0.00205964
Chr5:106715259-106715259	TSPAN9	ENSBTAG00000049163	tetraspanin 9	11.2516	0.0317817
Chr5:106726815-106726815	TSPAN9	ENSBTAG00000049163	tetraspanin 9	-17.5281	0.0191618
Chr5:106634060-106634060	TSPAN9	ENSBTAG00000049163	tetraspanin 9	-22.7788	2.73304e-07
ChrX:90559722-90559722	TSPYL2	ENSBTAG00000017783	TSPY like 2	-19.5959	0.0483857
Chr11:98401492-98401492	TTC16	ENSBTAG00000013509	tetratricopeptide repeat domain 16	7.87122	0.0444831
Chr10:102271171-102271171	TTC7B	ENSBTAG00000006392	tetratricopeptide repeat domain 7B	17.6511	6.12664e-05
Chr10:102269740-102269740	TTC7B	ENSBTAG00000006392	tetratricopeptide repeat domain 7B	17.112	0.0301877
Chr16:51301384-51301384	TTLL10	ENSBTAG00000018028	tubulin tyrosine ligase like 10	25.3437	0.0104369
Chr9:101984249-101984249	TTLL2	ENSBTAG00000031481	tubulin tyrosine ligase like 2	24.8844	7.90716e-07
Chr12:86198343-86198343	TUBGCP3	ENSBTAG00000044184	tubulin gamma complex associated protein 3	17.395	0.000610539
Chr17:72873905-72873905	TXNRD2	ENSBTAG00000043581	thioredoxin reductase 2	-24.3486	0.0130162
Chr11:103476536-103476536	UBAC1	ENSBTAG00000039851	UBA domain containing 1	-26.1775	0.000381197
Chr12:76300054-76300054	UBAC2	ENSBTAG00000005682	UBA domain containing 2	20.4201	0.0226157
Chr10:12055974-12055974	UBAP1L	ENSBTAG00000051351	ubiquitin associated protein 1 like	8.70204	0.020362
Chr15:33414634-33414634	UBASH3B	ENSBTAG00000000842	ubiquitin associated and SH3 domain containing B	27.5355	0.000880193
Chr27:42470401-42470401	UBE2E2	ENSBTAG00000047930	ubiquitin conjugating enzyme E2 E2	-17.683	0.0346835
Chr27:42470403-42470403	UBE2E2	ENSBTAG00000047930	ubiquitin conjugating enzyme E2 E2	-19.2734	0.0155147
Chr27:42470456-42470456	UBE2E2	ENSBTAG00000047930	ubiquitin conjugating enzyme E2 E2	-19.4764	0.0139088
Chr27:42671756-42671756	UBE2E2	ENSBTAG00000047930	ubiquitin conjugating enzyme E2 E2	-20.4022	0.000812329
Chr27:42470431-42470431	UBE2E2	ENSBTAG00000047930	ubiquitin conjugating enzyme E2 E2	-22.1411	0.0128841
Chr27:42470480-42470480	UBE2E2	ENSBTAG00000047930	ubiquitin conjugating enzyme E2 E2	-22.7865	0.00308236
Chr27:42594106-42594106	UBE2E2	ENSBTAG00000047930	ubiquitin conjugating enzyme E2 E2	-22.8517	0.000553535
Chr27:42470412-42470412	UBE2E2	ENSBTAG00000047930	ubiquitin conjugating enzyme E2 E2	-24.3062	0.00318366
Chr27:42470473-42470473	UBE2E2	ENSBTAG00000047930	ubiquitin conjugating enzyme E2 E2	-24.3697	0.00099259
Chr27:42470437-42470437	UBE2E2	ENSBTAG00000047930	ubiquitin conjugating enzyme E2 E2	-24.7802	0.000449459
Chr15:80829729-80829729	UBE2L6	ENSBTAG00000012989	ubiquitin conjugating enzyme E2 L6	9.31499	0.0231238
Chr5:23217420-23217420	UBE2N	ENSBTAG00000021767	ubiquitin conjugating enzyme E2 N	-16.9564	0.0256981
Chr17:63653252-63653252	UBE3B	ENSBTAG00000002698	ubiquitin protein ligase E3B	-16.2855	0.0280953
Chr2:133554973-133554973	UBR4	ENSBTAG00000015240	ubiquitin protein ligase E3 component n- recognin 4	-15.3096	0.0469997
Chr2:133554959-133554959	UBR4	ENSBTAG00000015240	ubiquitin protein ligase E3 component n- recognin 4	-16.1133	0.0487913
Chr2:126824837-126824837	UBXN11	ENSBTAG00000009581	UBX domain protein 11	21.0136	0.0477439
Chr7:19247928-19247928	UHRF1	ENSBTAG00000002224	ubiquitin like with PHD and ring finger domains 1	20.0879	0.000249821
Chr22:14155653-14155653	ULK4	ENSBTAG00000051466	unc-51 like kinase 4	-12.1491	0.0363471
Chr17:71536754-71536754	UPB1	ENSBTAG00000001325	beta-ureidopropionase 1	-8.67427	0.028614
Chr7:4352416-4352416	UPF1	ENSBTAG00000020922	UPF1, RNA helicase and ATPase	-15.5168	0.032881
Chr7:4352468-4352468	UPF1	ENSBTAG00000020922	UPF1, RNA helicase and ATPase	-18.8889	0.00639497
Chr13:64583098-64583098	UQCC1	ENSBTAG00000030990	ubiquinol-cytochrome c reductase complex assembly factor 1	17.9071	6.69177e-05
Chr1:3179765-3179765	URB1	ENSBTAG00000012412	URB1 ribosome biogenesis 1 homolog (S. cerevisiae)	-17.6035	0.00324386
Chr11:98985773-98985773	URM1	ENSBTAG00000025612	ubiquitin related modifier 1	19.9175	0.0451236
Chr19:56504265-56504265	USH1G	ENSBTAG00000017252	USH1 protein network component sans	-12.2013	0.023147
Chr19:53536675-53536675	USP36	ENSBTAG00000021505	ubiquitin specific peptidase 36	16.4991	0.00356311
Chr23:15615398-15615398	USP49	ENSBTAG00000008981	ubiquitin specific peptidase 49	-19.215	0.043731
Chr23:15615407-15615407	USP49	ENSBTAG00000008981	ubiquitin specific peptidase 49	-19.8597	0.0424792
Chr23:15615434-15615434	USP49	ENSBTAG00000008981	ubiquitin specific peptidase 49	-21.9024	0.0138689
Chr9:86323600-86323600	UST	ENSBTAG00000051913	uronyl 2-sulfotransferase	-23.0363	0.000455712
Chr6:117114621-117114621	UVSSA	ENSBTAG00000012577	UV stimulated scaffold protein A	-22.9364	0.00779623
Chr23:27543460-27543460	VARS	ENSBTAG00000005631	valyl-tRNA synthetase	18.3284	3.36731e-05
Chr18:53112377-53112377	VASP	ENSBTAG00000019604	vasodilator stimulated phosphoprotein	10.5864	0.0441503
Chr11:104763824-104763824	VAV2	ENSBTAG00000004511	vav guanine nucleotide exchange factor 2	-23.8753	0.0140263
Chr27:37243495-37243495	VDAC3	ENSBTAG00000014068	voltage dependent anion channel 3	7.85684	0.00904292
Chr27:37243467-37243467	VDAC3	ENSBTAG00000014068	voltage dependent anion channel 3	6.85264	0.0411678
Chr27:37243476-37243476	VDAC3	ENSBTAG00000014068	voltage dependent anion channel 3	6.51872	0.0246619
Chr22:692881-692881	VOPP1	ENSBTAG00000012073	VOPP1, WBP1/VOPP1 family member	36.9548	3.34283e-15
Chr18:57415564-57415564	VSIG10L	ENSBTAG00000020447	V-set and immunoglobulin domain containing 10 like	-16.0961	0.0286391
Chr10:85610489-85610489	VSX2	ENSBTAG00000014632	visual system homeobox 2	21.7467	0.00525663
Chr12:12026687-12026687	VWA8	ENSBTAG00000001133	von Willebrand factor A domain containing 8	-21.8004	3.99264e-08
Chr21:65302854-65302854	WDR25	ENSBTAG00000007233	WD repeat domain 25	8.46562	0.0126362
Chr1:143093715-143093715	WDR4	ENSBTAG00000021490	WD repeat domain 4	-20.8605	0.0380058
Chr1:143093740-143093740	WDR4	ENSBTAG00000021490	WD repeat domain 4	-33.5468	8.47837e-05
Chr22:12410155-12410155	WDR48	ENSBTAG00000003745	WD repeat domain 48	-12.0051	0.0236582
Chr4:119531723-119531723	WDR60	ENSBTAG00000024157	WD repeat domain 60	25.5919	0.022226
Chr19:42816219-42816219	WNK4	ENSBTAG00000019907	WNK lysine deficient protein kinase 4	-15.8932	0.0326525
Chr22:58180454-58180454	WNT7A	ENSBTAG00000001668	Wnt family member 7A	-23.9023	0.0011571
Chr19:45337509-45337509	WNT9B	ENSBTAG00000002664	Wnt family member 9B	21.75	0.0335213
Chr19:45337532-45337532	WNT9B	ENSBTAG00000002664	Wnt family member 9B	19.235	0.0352336
Chr16:49410050-49410050	WRAP73	ENSBTAG00000015859	WD repeat containing, antisense to TP73	10.5212	0.0116302
Chr18:5688785-5688785	WWOX	ENSBTAG00000015894	WW domain containing oxidoreductase	24.3562	6.46437e-10
Chr18:5703989-5703989	WWOX	ENSBTAG00000015894	WW domain containing oxidoreductase	20.1974	0.00023374
Chr18:5688824-5688824	WWOX	ENSBTAG00000015894	WW domain containing oxidoreductase	6.61526	0.0474299
Chr18:6143689-6143689	WWOX	ENSBTAG00000015894	WW domain containing oxidoreductase	-29.7652	3.48701e-05
Chr18:36955130-36955130	WWP2	ENSBTAG00000018421	WW domain containing E3 ubiquitin protein ligase 2	-8.93292	0.0459334
Chr7:16464709-16464709	XAB2	ENSBTAG00000011360	XPA binding protein 2	-19.4098	0.0340457
Chr11:3061076-3061076	ZAP70	ENSBTAG00000005892	zeta chain of T cell receptor associated protein kinase 70	16.7073	0.00356995
Chr6:104793155-104793155	ZBTB49	ENSBTAG00000014680	zinc finger and BTB domain containing 49	-8.00419	0.012128
Chr12:16055287-16055287	ZC3H13	ENSBTAG00000007067	zinc finger CCCH-type containing 13	14.7846	5.11525e-06
Chr12:16055280-16055280	ZC3H13	ENSBTAG00000007067	zinc finger CCCH-type containing 13	14.6774	4.37855e-05
Chr12:16055264-16055264	ZC3H13	ENSBTAG00000007067	zinc finger CCCH-type containing 13	14.0411	0.00281056
Chr12:16055272-16055272	ZC3H13	ENSBTAG00000007067	zinc finger CCCH-type containing 13	13.0941	0.000273107
Chr12:16055270-16055270	ZC3H13	ENSBTAG00000007067	zinc finger CCCH-type containing 13	12.8179	0.000229638
Chr12:16055278-16055278	ZC3H13	ENSBTAG00000007067	zinc finger CCCH-type containing 13	12.2631	1.99134e-05
Chr12:16055283-16055283	ZC3H13	ENSBTAG00000007067	zinc finger CCCH-type containing 13	11.4722	5.90306e-05
Chr12:16055266-16055266	ZC3H13	ENSBTAG00000007067	zinc finger CCCH-type containing 13	11.3355	0.000140605
[truncated: 29 more rows]

## Sheet: Table S6
Table S6 Pathways enriched by differentially methylated genes between MET_P and MET_noP
[truncated: 43 more rows]

[truncated: 8 more sheets: Table S7, Table S8, Table S9, Table S10, Table S11, Table S12, Table S13, Table S14]
